# Supplementary material for: In vitro activity of lactone ketolide nafithromycin (WCK 4873) against Streptococcus pneumoniae isolates enriched with macrolide-resistance phenotype collected from mainland China
Source: JAC Antimicrob Resist. 2022 Oct 10;4(5):dlac103. doi: 10.1093/jacamr/dlac103 (PMC9549737; doi:10.1093/jacamr/dlac103)
Supplement: dlac103_Supplementary_Data [file dlac103_supplementary_data.xlsx]

## Sheet: WHONET
No.	Sex	Age	Specimen	Collection date	Department	Diagnosis	Antibiotic treatment pattern prior to the isolation of pneumococci				Antibiotic treatment pattern after the isolation of pneumococci
							Ab 1	Ab 2	Ab 3	Ab 4	Ab 1	Ab 2	Ab 3	Ab 4	Ab 5	Ab 6
HZ001	M	4	sp	2021-04-19	Pediatrics	bronchitis	ticacillin/clavulanic acid				ticacillin/clavulanic acid
HZ002	M	1	sp	2021-04-13	Pediatrics	laryngotracheitis	penicillin	ticacillin/clavulanic acid			ticacillin/clavulanic acid
HZ003	M	24	bl	2021-04-12	Hematology	acute lymphocytic leukemia	piperacillin/tazobactam	penicillin
HZ005	M	61	sp	2021-04-10	Infectious Disease	fever of unknown origin	meropenem
HZ006	F	7	sp	2021-04-08	Pediatrics	bronchopneumonia	piperacillin/tazobactam	penicillin			piperacillin/tazobactam
HZ008	M	65	dr	2021-04-04	General surgical	gastric carcinoma	cefoxitin				cefoxitin
HZ010	M	6	se	2021-03-31	Plastic surgery	trauma	cefuroxime				ceftriaxone
HZ011	F	<1	sp	2021-04-03	Pediatrics	bronchiolitis	penicillin	ticacillin/clavulanic acid			ticacillin/clavulanic acid
HZ012	M	3	sp	2021-03-31	Pediatrics	bronchitis, nephrotic syndrome	penicillin	ticacillin/clavulanic acid			ticacillin/clavulanic acid
HZ013	M	63	sp	2021-03-26	Oncology	esophageal carcinoma
HZ014	M	8	sb	2021-03-20	Pediatrics	suppurative tonsillitis	cefoxitin				cefoxitin
HZ015	F	4	sp	2021-03-20	Pediatrics	bronchitis	ticacillin/clavulanic acid	azithromycin			ticacillin/clavulanic acid
HZ016	F	4	sp	2021-03-17	Pediatrics	pneumonia, bronchial asthma	penicillin	ticacillin/clavulanic acid			ticacillin/clavulanic acid
HZ017	M	6	se	2021-02-27	Plastic surgery	trauma	cefuroxime				cefuroxime
HZ018	M	58	sp	2021-02-22	Cardio-Thoracic Surgery	lung cancer	cefuroxime				cefuroxime
HZ019	M	74	sp	2021-02-17	Cardiovascular	cardiac failure	cefoxitin				cefoxitin
HZ020	M	3	BALF	2021-02-15	Pediatrics	bronchitis	piperacillin/tazobactam	penicillin			piperacillin/tazobactam
HZ021	F	<1	sp	2021-02-07	Pediatrics	laryngotracheitis	ticacillin/clavulanic acid	azithromycin			ticacillin/clavulanic acid
HZ022	M	1	BALF	2021-02-07	Pediatrics	bronchopneumonia	cefoperazone/sulbactam				cefoperazone/sulbactam
HZ023	F	1	sp	2021-01-31	Pediatrics	bronchitis	penicillin	ticacillin/clavulanic acid			ticacillin/clavulanic acid
HZ024	F	3	sp	2021-01-31	Pediatrics	bronchitis	penicillin	ticacillin/clavulanic acid			piperacillin/tazobactam
HZ025	M	55	sp	2021-01-27	Oncology	gastric carcinoma	cefoxitin				levofloxacin
HZ026	M	4	sp	2021-01-28	Pediatrics	bronchitis	penicillin	ticacillin/clavulanic acid	azithromycin		ticacillin/clavulanic acid
HZ027	M	53	sp	2021-01-28	Oncology	esophageal carcinoma	cefotaxime				cefotaxime
HZ028	F	3	sp	2021-01-25	Pediatrics	bronchitis	penicillin	amoxicillin/clavulanate			amoxicillin/clavulanate
HZ029	M	72	sp	2021-01-14	Respiratory Medicine	COPD	amoxicillin/clavulanic acid				amoxicillin/clavulanate
HZ030	M	62	sp	2021-01-24	Respiratory Medicine	respiratory failure	levofloxacin	piperacillin/tazobactam			meropenem	vancomycin
HZ031	F	1	sp	2020-12-27	Pediatrics	bronchitis	ticacillin/clavulanic acid	penicillin	azithromycin		piperacillin/tazobactam
HZ032	M	4	sp	2020-11-02	Pediatrics	bronchitis	penicillin	ticacillin/clavulanic acid	azithromycin		ticacillin/clavulanic acid
HZ033	M	3	sp	2020-10-27	Pediatrics	bronchitis	ticacillin/clavulanic acid	azithromycin	piperacillin/tazobactam		piperacillin/tazobactam
HZ034	F	2	BALF	2020-11-28	Pediatrics	bronchitis	ticacillin/clavulanic acid	penicillin	piperacillin/tazobactam	azithromycin	piperacillin/tazobactam
HZ035	F	1	BALF	2020-11-28	Pediatrics	bronchitis	ticacillin/clavulanic acid	penicillin	cefoperazone/sulbactam		cefoperazone/sulbactam
HZ036	M	1	sp	2020-11-03	Pediatrics	bronchitis	ticacillin/clavulanic acid	penicillin			ticacillin/clavulanic acid
HZ037	M	3	sp	2020-11-18	Pediatrics	bronchitis	ticacillin/clavulanic acid	penicillin			ticacillin/clavulanic acid
HZ038	F	3	sp	2020-11-17	Pediatrics	bronchopneumonia	azithromycin	amoxicillin/clavulanate			piperacillin/tazobactam
HZ039	M	69	sp	2020-01-13	Neurosurgery	cerEB virusral infarction	cefuroxime	levofloxacin			levofloxacin	cefoperazone/sulbactam
HZ040	F	3	sp	2020-11-14	Pediatrics	bronchitis	ticacillin/clavulanic acid				ticacillin/clavulanic acid
HZ041	M	71	sp	2020-11-13	Respiratory Medicine	COPD	ceftizoxime	levofloxacin			penicillin	cefoperazone/sulbactam
HZ042	M	1	sp	2019-12-19	Pediatrics	bronchiolitis	cefoxitin	azithromycin			cefoxitin	azithromycin
HZ043	M	61	BALF	2019-06-28	Infectious Disease	pulmonary tuberculosis	cefoxitin				cefoxitin
HZ044	M	1	sp	2019-08-15	Pediatrics	laryngal-bronchitis	cefoxitin	azithromycin			None
HZ045	M	72	sp	2019-07-11	Neurosurgery	cerEB virusral hemorrhage	ceftriaxone	cefoperazone/sulbactam	vancomycin		cefoperazone/sulbactam	piperacillin/tazobactam	amikacin
HZ047	F	<1	sp	2019-07-21	Pediatrics	bronchiolitis	ticacillin/clavulanic acid				None
HZ049	F	5	sp	2019-07-07	Pediatrics	bronchopneumonia	azithromycin	ticacillin/clavulanic acid			ticacillin/clavulanic acid
HZ050	M	60	sp	2019-07-08	Oncology	lung cancer	metronidazole	levofloxacin			moxifloxacin
HZ051	F	1	sp	2019-07-07	Pediatrics	bronchiolitis	piperacillin/tazobactam				azithromycin	piperacillin/tazobactam
HZ052	F	2	sp	2019-05-29	Pediatrics	bronchitis	azithromycin	piperacillin/tazobactam			None
HZ053	M	5	sp	2020-01-19	Pediatrics	bronchopneumonia	cefoperazone/sulbactam				None
HZ054	M	1	sp	2020-01-04	Pediatrics	bronchiolitis	cefoperazone/sulbactam				None
HZ055	F	72	sp	2019-06-03	ICU	cerEB virusral aneurysm	ceftriaxone				ceftriaxone
HZ056	M	5	BALF	2020-01-10	Pediatrics	bronchopneumonia	piperacillin/tazobactam	azithromycin	cefoperazone/sulbactam		cefoperazone/sulbactam
HZ057	M	43	sp	2020-02-27	ICU	cerEB virusral hemorrhage	vancomycin	meropenem			cefoperazone/sulbactam	ceftizoxime
HZ059	M	60	sp	2019-04-29	gastroenterology	esophageal carcinoma	cefoxitin	cefoperazone/sulbactam	levofloxacin		None
HZ060	M	84	sp	2019-04-22	Neurology	cerEB virusral infarction	cefoxitin	levofloxacin			cefoperazone/sulbactam
HZ061	F	<1	BALF	2019-04-22	Pediatrics	laryngal-bronchitis	ticacillin/clavulanic acid				ticacillin/clavulanic acid
HZ062	F	47	sp	2019-04-19	Hematology	systemic lupus erythematosus	cefoperazone/sulbactam	voriconazole			levofloxacin
HZ063	F	3	BALF	2019-04-16	Pediatrics	bronchitis	piperacillin/tazobactam				None
HZ064	M	5	sp	2019-04-14	Pediatrics	bronchitis	ticacillin/clavulanic acid				None
HZ065	F	1	sp	2019-04-17	Pediatrics	bronchopneumonia	piperacillin/tazobactam				piperacillin/tazobactam
HZ068	M	47	sp	2019-04-12	Endocrine	diabetes mellitus	levofloxacin				levofloxacin
HZ069	F	76	sp	2019-04-09	Respiratory Medicine	COPD	levofloxacin				levofloxacin
HZ070	F	2	sp	2019-03-28	Pediatrics	bronchitis, pneumonia	ticacillin/clavulanic acid				ticacillin/clavulanic acid
HZ071	F	1	sp	2019-03-28	Pediatrics	bronchiolitis	piperacillin/tazobactam				piperacillin/tazobactam
HZ072	M	47	sp	2019-03-28	Neurosurgery	trauma	Unknown				levofloxacin
HZ074	M	4	sp	2019-03-28	Pediatrics	bronchitis	cefoperazone/sulbactam	piperacillin/tazobactam			piperacillin/tazobactam
HZ075	F	4	sp	2019-03-21	Pediatrics	bronchitis	piperacillin/tazobactam				piperacillin/tazobactam
HZ076	F	4	sp	2019-05-07	Pediatrics	bronchitis	azithromycin	ticacillin/clavulanic acid
HZ077	M	56	sp	2019-04-25	Respiratory Medicine	COPD	cefoperazone/sulbactam
HZ078	M	51	BALF	2019-04-26	Respiratory Medicine	pneumoconiosis	gentamicin				gentamicin	ticacillin/clavulanic acid
HZ079	M	1	sp	2019-03-21	Pediatrics	bronchitis	azithromycin	piperacillin/tazobactam			vancomycin
HZ082	M	1	BALF	2019-12-24	Pediatrics	bronchopneumonia	cefoperazone/sulbactam				cefoperazone/sulbactam
HZ083	M	2	sp	2019-12-07	Pediatrics	bronchopneumonia	piperacillin/tazobactam
HZ084	M	3	sp	2019-11-29	Pediatrics	bronchopneumonia	piperacillin/tazobactam
HZ085	M	29	sp	2020-11-11	ICU	ruptured aneurysm of aortic sinus	cefuroxime	ceftizoxime			levofloxacin
HZ086	M	8	sp	2019-12-13	Pediatrics	bronchopneumonia	azithromycin	cefoperazone/sulbactam			cefoperazone/sulbactam		rifampicin
HZ087	F	5	BALF	2019-12-23	Pediatrics	bronchopneumonia	cefoperazone/sulbactam
HZ088	F	3	sp	2020-11-28	Pediatrics	bronchopneumonia	azithromycin	ticacillin/clavulanic acid			azithromycin
HZ089	M	63	BALF	2020-07-31	Neurosurgery	cerEB virusral hemorrhage	cefuroxime	cefoperazone/sulbactam			piperacillin/tazobactam
HZ092	M	3	BALF	2020-01-21	Pediatrics	bronchitis	piperacillin/tazobactam		cefoperazone/sulbactam
HZ093	M	76	sp	2020-03-06	Respiratory Medicine	COPD	ceftizoxime				ceftizoxime
HZ094	M	2	BALF	2019-12-13	Pediatrics	bronchopneumonia	cefoperazone/sulbactam				cefoperazone/sulbactam
HZ095	F	3	BALF	2019-12-23	Pediatrics	bronchopneumonia	cefoperazone/sulbactam				ampicillin/clavulanic acid
HZ096	M	54	sp	2019-12-28	Respiratory Medicine	COPD	azithromycin	ceftizoxime			ceftizoxime		levofloxacin
HZ097	M	58	sp	2019-12-31	Cardiovascular	acute myocardial infarction	cefoperazone/sulbactam				cefoperazone/sulbactam
HZ098	M	78	sp	2019-11-30	Cardiovascular	cardiac failure	cefoxitin				ceftriaxone
HZ099	M	<1	sp	2019-11-30	Pediatrics	bronchiolitis	azithromycin	piperacillin/tazobactam
HZ100	M	21	sp	2019-12-30	Respiratory Medicine	pneumonia	levofloxacin	ceftizoxime			levofloxacin
HZ101	F	1	sp	2019-12-20	Pediatrics	bronchiolitis	piperacillin/tazobactam				piperacillin/tazobactam
HZ102	M	8	sp	2019-10-31	Pediatrics	bronchitis	azithromycin	ticacillin/clavulanic acid
HZ103	M	77	sp	2019-12-31	Emergency	pneumonia	piperacillin/tazobactam				piperacillin/tazobactam
HZ104	M	43	sp	2019-12-30	gastroenterology	hepatic encephalopathy	meropenem				meropenem
HZ105	F	<1	sp	2019-12-17	Pediatrics	bronchiolitis	piperacillin/tazobactam				piperacillin/tazobactam
HZ106	M	3	sp	2019-11-11	Pediatrics	bronchitis	piperacillin/tazobactam				piperacillin/tazobactam
HZ107	F	3	BALF	2019-11-13	Pediatrics	bronchopneumonia	azithromycin	piperacillin/tazobactam			azithromycin	piperacillin/tazobactam
HZ109	M	1	sp	2019-11-05	Pediatrics	laryngobronchitis	azithromycin	ticacillin/clavulanic acid			azithromycin	ticacillin/clavulanic acid
HZ110	F	1	sp	2019-11-06	Pediatrics	bronchiolitis	piperacillin/tazobactam				piperacillin/tazobactam
HZ111	M	1	sp	2019-10-27	Pediatrics	bronchiolitis	azithromycin	piperacillin/tazobactam			azithromycin	piperacillin/tazobactam
HZ112	F	<1	sp	2019-11-10	Pediatrics	bronchiolitis	piperacillin/tazobactam				piperacillin/tazobactam
HZ113	M	77	sp	2019-08-10	Oncology	pancreatic carcinoma					ceftazidime	cefotaxime
HZ114	F	73	sb	2018-12-11	Ophthalmology	corneal ulcer	levofloxacin				cefotaxime
HZ115	F	1	sp	2018-12-11	Pediatrics	bronchiolitis	azithromycin
HZ116	M	72	sp	2018-12-11	Respiratory Medicine	lung cancer	levofloxacin	ceftizoxime
HZ117	M	1	sp	2018-11-26	Pediatrics	bronchiolitis	piperacillin/tazobactam				ceftriaxone
HZ118	M	4	sp	2019-12-04	Pediatrics	bronchitis	azithromycin	ticacillin/clavulanic acid
HZ119	M	77	bl	2020-01-13	Hematology	multiple myeloma	piperacillin/tazobactam
HZ120	M	1	sp	2020-03-04	Pediatrics	bronchopneumonia	piperacillin/tazobactam	azithromycin
HZ121	M	61	sp	2019-12-18	Oncology	hepatic carcinoma
HZ122	M	89	sp	2019-12-17	Oncology	lung cancer	cefoxitin				ceftriaxone	levofloxacin
HZ123	M	1	sp	2019-12-01	Pediatrics	bronchiolitis	piperacillin/tazobactam
HZ124	M	5	BALF	2020-01-08	Pediatrics	bronchopneumonia	cefoperazone/sulbactam	azithromycin			cefoperazone/sulbactam
HZ125	M	60	sp	2020-01-24	Infectious Disease	influenza	piperacillin/tazobactam	levofloxacin
HZ126	M	2	sp	2019-08-13	Pediatrics	bronchitis	ticacillin/clavulanic acid	azithromycin
HZ127	F	3	sp	2021-05-25	Pediatrics	bronchitis	cefoxitin	azithromycin			cefoperazone/sulbactam
HZ128	M	64	sp	2021-05-25	Oncology	lung cancer
HZ129	M	69	BALF	2020-07-17	Respiratory Medicine	lung cancer	gentamicin				gentamicin
HZ130	M	60	sp	2018-01-25	Oncology	lung cancer,COPD,pneumonia	cefoxitin	levofloxacin			meropenem	cefoperazone/sulbactam	fluconazole
HZ131	F	<1	sp	2018-01-26	Pediatrics	bronchopneumonia	piperacillin/tazobactam				piperacillin/tazobactam
HZ132	M	1	sp	2018-01-26	Pediatrics	bronchopneumonia	piperacillin/tazobactam
HZ133	M	<1	sp	2018-01-31	Pediatrics	bronchopneumonia	piperacillin/tazobactam
HZ136	M	47	BALF	2018-03-09	Respiratory Medicine	pneumoconiosis
HZ138	M	58	sp	2019-10-24	Neurosurgery	trauma	cefazolin	levofloxacin	cefoperazone/sulbactam		cefoperazone/sulbactam
HZ139	M	80	sp	2018-03-06	Respiratory Medicine	COPD	cefoperazone/sulbactam	cefepime			levofloxacin	fluconazole
HZ140	M	2	sp	2018-03-06	Pediatrics	bronchopneumonia	piperacillin/tazobactam	azithromycin
HZ141	M	69	bl	2018-05-27	Respiratory Medicine	pneumonia	cefepime	linezolid			gentamicin	cefepime	linezolid	piperacillin/tazobactam	meropenem	levofloxacin, vancomycin, metronidazole, moxifloxacin, fluconazole
HZ142	M	69	sp	2018-05-27	Respiratory Medicine	trauma	cefepime	linezolid	gentamicin		levofloxacin	piperacillin/tazobactam	meropenem	moxifloxacin	fluconazole
HZ143	M	<1	sp	2018-06-06	Pediatrics	bronchopneumonia	cefoxitin	cefoperazone/sulbactam			cefoperazone/sulbactam
HZ144	M	86	sp	2018-01-08	Respiratory Medicine	COPD,pneumonia	ceftizoxime	levofloxacin			cefoperazone/sulbactam	azithromycin	levofloxacin
HZ145	M	44	sp	2019-01-08	Respiratory Medicine	pneumoconiosis	gentamicin				gentamicin
HZ146	M	4	BALF	2019-01-08	Pediatrics	bronchopneumonia	cefoperazone/sulbactam	azithromycin			cefoperazone/sulbactam	azithromycin
HZ147	M	4	sp	2019-01-30	Pediatrics	bronchitis	piperacillin/tazobactam	cefoperazone/sulbactam			rifampicin	amoxicillin/clavulanate
HZ148	M	2	sp	2018-11-23	Pediatrics	bronchitis	ticacillin/clavulanic acid				None
HZ149	M	3	sp	2018-11-23	Pediatrics	bronchitis	ticacillin/clavulanic acid				azithromycin	piperacillin/tazobactam
HZ150	M	<1	sp	2018-11-26	Pediatrics	pneumonia	penicillin				piperacillin/tazobactam	ceftriaxone
HZ151	M	68	se	2018-01-22	Oncology	lung cancer	cefoxitin				levofloxacin	penicillin	piperacillin/tazobactam	meropenem
HZ152	F	70	sp	2018-02-07	Respiratory Medicine	pneumonia	ceftizoxime				levofloxacin
HZ153	M	88	sp	2018-03-12	Geriatrics	diabetes mellitus	cefoperazone/sulbactam				meropenem	fluconazole
HZ154	M	<1	sp	2018-01-30	Pediatrics	bronchopneumonia	penicillin	cefoperazone/sulbactam	cefoxitin		None
HZ155	M	60	sp	2018-02-07	Respiratory Medicine	COPD, pneumonia	ceftizoxime	levofloxacin			levofloxacin
HZ156	M	2	sp	2018-02-06	Pediatrics	bronchopneumonia	cefoxitin				None
HZ157	M	1	sp	2018-02-24	Pediatrics	bronchopneumonia	piperacillin/tazobactam				penicillin
HZ158	M	<1	sp	2018-02-25	Pediatrics	bronchopneumonia	ticacillin/clavulanic acid				None
HZ159	F	85	sp	2018-02-21	Neurology	cerEB virusral infarction	cefoxitin	levofloxacin	cefoperazone/sulbactam		None
HZ160	M	1	sp	2018-02-06	Pediatrics	bronchiolitis	cefoxitin				None
HZ161	M	63	se	2021-05-22	Plastic surgery	ankle infection	cefuroxime				isoniazide	rifampicin
HZ162	M	4	sp	2021-05-11	Pediatrics	bronchitis	penicillin	ticacillin/clavulanic acid			None
HZ163	M	4	sp	2018-11-11	Pediatrics	bronchitis	penicillin	piperacillin/tazobactam	azithromycin		azithromycin
HZ164	F	1	sp	2018-11-15	Pediatrics	asthma	piperacillin/tazobactam				None
HZ165	M	<1	sp	2018-02-11	Pediatrics	bronchopneumonia	penicillin	azithromycin	piperacillin/tazobactam		None
HZ166	M	<1	sp	2018-11-12	Pediatrics	bronchopneumonia, hydronephrosis	piperacillin/tazobactam	penicillin			None
HZ169	M	2	sp	2018-10-03	Pediatrics	bronchitis	ticacillin/clavulanic acid				None
HZ170	M	1	sp	2018-09-27	Pediatrics	bronchiolitis	ticacillin/clavulanic acid	piperacillin/tazobactam			amoxicillin/clavulanate
HZ171	M	45	sp	2018-07-05	Respiratory Medicine	COPD	levofloxacin	cefoperazone/sulbactam			amikacin	levofloxacin
HZ172	M	<1	sp	2018-07-09	Pediatrics	bronchiolitis	penicillin	piperacillin/tazobactam			None
HZ173	M	4	sp	2018-08-15	Pediatrics	bronchopneumonia	azithromycin	ticacillin/clavulanic acid			None
HZ174	M	4	sp	2018-08-12	Pediatrics	bronchopneumonia	ticacillin/clavulanic acid				None
HZ175	M	<1	sp	2018-11-27	Pediatrics	bronchiolitis	ticacillin/clavulanic acid				piperacillin/tazobactam
HZ176	F	2	sp	2018-10-19	Pediatrics	pneumonia	azithromycin	piperacillin/tazobactam	penicillin	amoxicillin/clavulanate	None
HZ177	M	1	sp	2018-12-23	Pediatrics	bronchiolitis	piperacillin/tazobactam				amoxicillin/clavulanate
HZ178	M	2	sp	2018-11-27	Pediatrics	pneumonia	azithromycin				None
HZ179	M	64	pus	2018-11-28	Otolaryngology	nasal septum nodule	penicillin	amoxicillin/clavulanate			None
HZ180	M	2	sp	2018-05-12	Pediatrics	pneumonia	Unknown				None
HZ182	F	<1	sp	2019-02-09	Pediatrics	bronchiolitis	penicillin	piperacillin/tazobactam	azithromycin		None
HZ183	F	<1	sp	2019-02-09	Pediatrics	bronchiolitis	piperacillin/tazobactam	azithromycin			piperacillin/tazobactam	azithromycin
HZ185	M	60	sp	2021-05-12	Oncology	lung cancer	Unknown
HZ186	F	4	sp	2021-05-12	Pediatrics	bronchopneumonia	piperacillin/tazobactam				piperacillin/tazobactam
HZ187	M	4	sp	2021-05-09	Pediatrics	bronchitis	cefoperazone/sulbactam				cefoperazone/sulbactam
HZ188	M	52	BALF	2021-04-26	Respiratory Medicine	respiratory failure	cefoperazone/sulbactam	amikacin			Unknown
HZ189	M	5	sp	2021-05-02	Pediatrics	bronchopneumonia	ticacillin/clavulanic acid	penicillin	azithromycin		ticacillin/clavulanic acid
HZ190	F	2	sp	2021-05-07	Pediatrics	bronchopneumonia	cefoperazone/sulbactam				cefoperazone/sulbactam
HZ191	F	5	sp	2021-05-03	Pediatrics	bronchitis	ticacillin/clavulanic acid	piperacillin/tazobactam			piperacillin/tazobactam
HZ192	F	3	sp	2021-04-26	Pediatrics	bronchopneumonia	cefoperazone/sulbactam				cefoperazone/sulbactam
HZ193	F	3	sp	2019-03-02	Pediatrics	bronchitis	piperacillin/tazobactam				piperacillin/tazobactam
HZ194	M	66	sp	2019-01-16	Oncology	COPD	cefoxitin	vancomycin			levofloxacin
HZ195	M	1	sp	2019-01-28	Pediatrics	laryngobronchitis	ticacillin/clavulanic acid	piperacillin/tazobactam	azithromycin		amoxicillin/clavulanate
HZ196	M	<1	sp	2019-01-31	Pediatrics	pneumonia	piperacillin/tazobactam	vancomycin	metronidazole		vancomycin
HZ197	M	1	sp	2018-12-27	ICU	respiratory failure, bronchopneumonia	Unknown
HZ198	M	57	sp	2018-12-20	Respiratory Medicine	COPD	levofloxacin	ceftizoxime			ceftizoxime	levofloxacin
HZ199	M	75	sp	2018-10-25	Endocrine	COPD	Unknown
HZ200	M	70	sp	2018-10-18	Respiratory Medicine	COPD	sulbenicillin				sulbenicillin
HZ201	M	45	bl	2019-01-13	General surgical	hepatic carcinoma	Unknown
HZ202	M	62	sp	2019-01-11	Neurosurgery	cerEB virusral hemorrhage	Unknown
HZ203	F	54	ti	2019-01-04	Respiratory Medicine	bronchitis	None				penicillin	levofloxacin
HZ204	M	48	BALF	2018-12-28	Respiratory Medicine	pneumoconiosis	roxithromycin				roxithromycin
HZ205	M	63	sp	2018-10-23	Respiratory Medicine	COPD	ceftizoxime				ceftizoxime
HZ206	M	4	BALF	2018-10-22	Pediatrics	pneumonia	cefoperazone/sulbactam	azithromycin			cefoperazone/sulbactam	azithromycin
HZ207	M	4	sp	2018-10-18	Pediatrics	pneumonia	None				piperacillin/tazobactam
HZ208	M	86	sp	2018-10-12	Cardiovascular	cardiac failure	cefoxitin				Unknown
HZ209	M	1	sp	2018-08-02	Pediatrics	bronchopneumonia	piperacillin/tazobactam	azithromycin			azithromycin
HZ210	M	60	sp	2018-08-08	Respiratory Medicine	pneumonia	cefotiam				levofloxacin
HZ211	M	80	sp	2018-09-04	Urology	COPD	sulbenicillin				sulbenicillin	piperacillin/tazobactam
HZ212	M	<1	sp	2018-08-31	Pediatrics	bronchiolitis	azithromycin	piperacillin/tazobactam			piperacillin/tazobactam	amoxicillin/clavulanate	azithromycin
HZ213	M	1	sp	2018-08-21	Pediatrics	bronchiolitis	piperacillin/tazobactam
HZ214	F	67	sp	2018-08-21	Oncology	oophoroma	cefotaxime				cefotaxime
HZ215	F	46	sb	2018-09-07	Ophthalmology	corneal ulcer	levofloxacin	voriconazole	itraconazole	penicillin	levofloxacin	voriconazole	itraconazole	penicillin
HZ216	F	<1	sp	2018-08-26	Pediatrics	bronchiolitis	penicillin	piperacillin/tazobactam			azithromycin	vancomycin	piperacillin/tazobactam
HZ217	M	61	sp	2018-06-22	Cardiovascular	congenital heart disease	None				None
HZ218	M	3	sp	2018-06-14	Pediatrics	bronchitis	ticacillin/clavulanic acid				ticacillin/clavulanic acid	amoxicillin/clavulanate
HZ219	F	2	BALF	2019-01-25	Pediatrics	bronchiolitis	azithromycin	piperacillin/tazobactam			azithromycin	piperacillin/tazobactam
HZ220	F	68	sp	2019-01-25	Oncology	pelvic block	cefoperazone/sulbactam				cefoperazone/sulbactam	levofloxacin	ceftriaxone
HZ221	F	1	sp	2018-06-21	Pediatrics	bronchopneumonia	piperacillin/tazobactam	penicillin			piperacillin/tazobactam
HZ222	M	54	sp	2019-01-31	Respiratory Medicine	pneumonia	cefoperazone/sulbactam				None
HZ223	M	25	csf	2018-04-03	Neurosurgery	intracranial infection	Unknown
HZ224	M	1	sp	2018-03-16	Pediatrics	bronchitis	ticacillin/clavulanic acid				ticacillin/clavulanic acid
HZ225	M	<1	csf	2018-01-19	Pediatrics	purulent meningitis	ceftriaxone	penicillin	vancomycin	meropenem	ceftriaxone	vancomycin	meropenem
HZ226	M	<1	sp	2018-04-05	Pediatrics	laryngobronchitis	penicillin				None
HZ228	M	59	sp	2018-01-24	Oncology	lung cancer	None				levofloxacin
HZ229	M	<1	sp	2018-04-07	Pediatrics	bronchopneumonia	penicillin	piperacillin/tazobactam			piperacillin/tazobactam
HZ230	M	4	BALF	2018-04-09	Pediatrics	bronchopneumonia	azithromycin	piperacillin/tazobactam	penicillin		ticacillin/clavulanic acid	azithromycin
HZ231	M	61	sp	2018-11-15	Neurosurgery	intracranial infection	gentamicin	cefoperazone/sulbactam			gentamicin	cefoperazone/sulbactam
HZ232	M	4	sp	2018-11-20	Pediatrics	bronchopneumonia	ticacillin/clavulanic acid				ticacillin/clavulanic acid	azithromycin	piperacillin/tazobactam
HZ233	M	3	sp	2021-05-14	Pediatrics	bronchitis	penicillin	ticacillin/clavulanic acid			ticacillin/clavulanic acid
HZ234	M	64	BALF	2019-03-11	Respiratory Medicine	pneumonia	None				/
HZ235	M	<1	sp	2019-01-16	Pediatrics	bronchiolitis	piperacillin/tazobactam				piperacillin/tazobactam
HZ236	M	1	sp	2019-01-08	Pediatrics	bronchiolitis	azithromycin	cefoperazone/sulbactam			azithromycin	cefoperazone/sulbactam
HZ237	M	77	sp	2019-01-22	Cardiovascular	aortic dissection	cefoperazone/sulbactam				cefoperazone/sulbactam
HZ238	M	66	sp	2019-01-17	Oncology	lung cancer, COPD	cefotaxime				cefotaxime
HZ239	F	<1	sp	2019-01-22	Pediatrics	bronchiolitis	piperacillin/tazobactam				piperacillin/tazobactam	amoxicillin/clavulanate
HZ240	M	49	sp	2019-01-30	Respiratory Medicine	COPD	ticacillin/clavulanic acid	gentamicin			ticacillin/clavulanic acid	gentamicin	levofloxacin
HZ241	F	76	sp	2019-01-29	Respiratory Medicine	COPD	cefoperazone/sulbactam	levofloxacin			cefoperazone/sulbactam	levofloxacin
HZ242	M	5	sp	2019-10-21	Pediatrics	bronchopneumonia	penicillin	piperacillin/tazobactam			azithromycin	piperacillin/tazobactam	rifampicin
HZ243	F	<1	sp	2019-10-17	Pediatrics	bronchopneumonia	azithromycin	piperacillin/tazobactam			azithromycin	piperacillin/tazobactam
HZ245	F	3	BALF	2019-10-14	Pediatrics	bronchitis	cefoxitin				cefoxitin	azithromycin
HZ246	M	51	BALF	2019-10-14	Respiratory Medicine	lung cancer	levofloxacin	amikacin	rifampicin		levofloxacin	amikacin	rifampicin
HZ247	M	4	BALF	2019-10-11	Pediatrics	pneumonia	cefoperazone/sulbactam	azithromycin			cefoperazone/sulbactam	rifampicin
HZ248	M	86	sp	2019-10-09	Respiratory Medicine	COPD	ceftizoxime				ceftizoxime
HZ249	F	1	sp	2019-10-08	Pediatrics	bronchiolitis	amoxicillin/clavulanic acid	penicillin			amoxicillin/clavulanate
HZ250	F	5	BALF	2019-09-16	Pediatrics	bronchopneumonia, hydrothorax	cefoperazone/sulbactam
HZ251	F	3	sp	2020-12-18	Pediatrics	bronchitis					piperacillin/tazobactam
HZ252	M	<1	sp	2018-01-10	Pediatrics	bronchopneumonia	ticacillin/clavulanic acid
HZ253	M	<1	sp	2018-01-09	Pediatrics	bronchopneumonia	cefoxitin
HZ255	M	55	sp	2018-01-09	Neurosurgery	trauma					cefoperazone/sulbactam
HZ256	M	1	sp	2018-01-09	Pediatrics	bronchopneumonia	piperacillin/tazobactam
HZ257	M	71	sp	2018-01-09	Oncology	diabetes mellitus, pneumonia	levofloxacin				itraconazole	cefoxitin
HZ258	M	82	sp	2018-01-08	Endocrine	COPD					levofloxacin	cefoperazone/sulbactam
HZ259	F	64	bl	2017-04-06	Oncology	pneumonia	cefoxitin				levofloxacin	vancomycin	cefotaxime
HZ260	F	52	bl	2017-04-01	Emergency	pneumonia					ceftizoxime
HZ261	M	<1	sp	2017-03-31	General surgical	bronchopneumonia					cefoxitin
HZ262	F	78	sp	2017-03-30	Respiratory Medicine	COPD	cefotiam
HZ263	M	44	BALF	2017-03-30	Respiratory Medicine	lung cancer
HZ264	F	4	sp	2017-03-25	Pediatrics	bronchopneumonia	cefoxitin
HZ265	M	57	sp	2017-03-23	Oncology	bronchitis					cefoxitin
HZ266	F	28	se	2017-03-28	Obstetrics and Gynecology	trauma					cefuroxime
HZ267	M	83	sp	2017-03-30	Cardiovascular	coronary heart disease	cefoperazone/sulbactam				ceftriaxone	fluconazole
HZ268	M	<1	sp	2017-04-06	Pediatrics	bronchopneumonia	piperacillin/tazobactam
HZ269	M	3	sp	2017-04-06	Pediatrics	bronchopneumonia	ticacillin/clavulanic acid
HZ270	M	<1	sp	2017-04-06	Pediatrics	bronchopneumonia	ticacillin/clavulanic acid
HZ271	M	56	sp	2017-03-30	Neurology	cerEB virusral hemorrhage	cefoxitin
HZ273	M	79	BALF	2017-04-06	Neurosurgery	cerEB virusral hemorrhage	amoxicillin/clavulanic acid	gentamicin			gentamicin
HZ274	M	3	sp	2017-04-15	Pediatrics	bronchopneumonia	ticacillin/clavulanic acid	penicillin	azithromycin
HZ275	M	1	sp	2017-04-18	Pediatrics	bronchopneumonia	penicillin	cefoxitin
HZ276	M	3	sp	2017-04-10	Pediatrics	bronchopneumonia	ticacillin/clavulanic acid				azithromycin
HZ277	M	3	sp	2017-04-16	Pediatrics	bronchopneumonia	penicillin	azithromycin	ticacillin/clavulanic acid		piperacillin/tazobactam
HZ278	M	14	BALF	2017-04-17	Respiratory Medicine	pneumonia	ceftizoxime				cefdinir	roxithromycin
HZ279	M	<1	sp	2017-04-11	Pediatrics	bronchopneumonia	piperacillin/tazobactam	azithromycin
HZ280	F	1	sp	2017-04-19	Pediatrics	bronchopneumonia					piperacillin/tazobactam
HZ281	F	1	sp	2017-04-18	Pediatrics	acute upper respiratory infection	piperacillin/tazobactam	azithromycin
HZ282	M	5	sp	2017-05-17	Pediatrics	bronchopneumonia	ticacillin/clavulanic acid	penicillin			azithromycin
HZ283	M	4	sp	2017-05-23	Pediatrics	bronchopneumonia	ticacillin/clavulanic acid
HZ284	F	1	sp	2017-05-14	Pediatrics	bronchopneumonia	ticacillin/clavulanic acid	azithromycin			ticacillin/clavulanic acid
HZ285	F	2	sp	2017-05-12	Pediatrics	bronchopneumonia	cefoxitin				cefoxitin
HZ286	M	1	sp	17/05/16 0	Pediatrics	bronchopneumonia	piperacillin/tazobactam				piperacillin/tazobactam
HZ287	M	74	sp	2017-04-28	Oncology	bronchitis	levofloxacin				levofloxacin	moxifloxacin
HZ288	M	<1	sp	2017-05-16	Pediatrics	pneumonia	ticacillin/clavulanic acid	piperacillin/tazobactam			piperacillin/tazobactam
HZ289	M	63	bl	2017-05-18	Oncology	multiple myeloma	amoxicillin/clavulanic acid	ciprofloxacin	vancomycin		vancomycin	ciprofloxacin	moxifloxacin
HZ290	M	<1	sp	2017-05-15	Pediatrics	bronchopneumonia	piperacillin/tazobactam	rifampicin			piperacillin/tazobactam
HZ291	M	1	sp	2017-04-29	Pediatrics	bronchopneumonia	piperacillin/tazobactam	ticacillin/clavulanic acid		azithromycin	ticacillin/clavulanic acid
HZ292	F	66	sp	2017-05-22	Endocrine	diabetes mellitus	cefotiam				cefotiam
HZ293	M	66	sp	2017-07-31	ICU	trauma	ceftriaxone	piperacillin/tazobactam			ceftriaxone	cefazolin
HZ294	F	<1	pus	2017-07-30	Otolaryngology	suppurative otitis media	ticacillin/clavulanic acid				ticacillin/clavulanic acid
HZ295	M	<1	BALF	2017-07-31	Pediatrics	bronchopneumonia	azithromycin	piperacillin/tazobactam			piperacillin/tazobactam
HZ296	M	41	sp	2017-09-04	Respiratory Medicine	pneumonia	ceftizoxime	vancomycin	levofloxacin	meropenem	vancomycin	levofloxacin	meropenem	ceftizoxime
HZ297	M	<1	sp	2017-08-07	Pediatrics	bronchopneumonia	piperacillin/tazobactam
HZ298	M	6	sp	2017-09-12	Pediatrics	bronchopneumonia	azithromycin	ticacillin/clavulanic acid	piperacillin/tazobactam		azithromycin
HZ299	M	<1	sp	2017-09-24	Pediatrics	laryngobronchitis	cefoxitin	piperacillin/tazobactam	rifampicin		cefoxitin	piperacillin/tazobactam	rifampicin
HZ300	M	2	sp	2017-09-24	Pediatrics	bronchopneumonia	azithromycin	ticacillin/clavulanic acid			azithromycin
HZ301	M	81	sp	2017-09-21	Cardiovascular	COPD	cefoperazone/sulbactam	azithromycin			azithromycin	ceftriaxone
HZ302	M	86	sb	2017-09-19	Ophthalmology	corneal ulcer	levofloxacin				cefotaxime	levofloxacin
HZ303	M	<1	sp	2017-09-18	Pediatrics	bronchiolitis	piperacillin/tazobactam				rifampicin	piperacillin/tazobactam
HZ304	F	<1	bl	2017-09-19	Pediatrics	purulent meningitis	piperacillin/tazobactam	ceftriaxone	vancomycin		ceftriaxone	meropenem	vancomycin
HZ305	F	<1	csf	2017-09-20	Pediatrics	purulent meningitis	piperacillin/tazobactam	ceftriaxone	vancomycin	meropenem	vancomycin	ceftriaxone
HZ306	M	4	sp	2017-10-20	Pediatrics	bronchopneumonia	azithromycin	cefoxitin	cefoperazone/sulbactam		cefoperazone/sulbactam
HZ307	M	12	sp	2017-10-11	Pediatrics	septic shock	cefoperazone/sulbactam	azithromycin	vancomycin		azithromycin	mupirocin	rifampicin	amoxicillin	vancomycin	cefoperazone/sulbactam
HZ308	F	2	sp	2017-11-05	Pediatrics	bronchopneumonia	azithromycin	ticacillin/clavulanic acid	piperacillin/tazobactam		piperacillin/tazobactam	teicoplanin
HZ309	F	<1	sp	2017-11-15	Pediatrics	bronchopneumonia	cefoxitin				cefoxitin
HZ310	F	44	sp	2017-11-14	Neurosurgery	trauma	ceftriaxone				ceftriaxone	levofloxacin	vancomycin
HZ311	M	<1	sp	2017-11-05	Pediatrics	bronchopneumonia	ticacillin/clavulanic acid	piperacillin/tazobactam			piperacillin/tazobactam	rifampicin
HZ312	M	1	sp	2017-11-14	Pediatrics	bronchopneumonia	ticacillin/clavulanic acid	piperacillin/tazobactam			cefoperazone/sulbactam
HZ313	F	1	sp	2017-11-15	Pediatrics	bronchopneumonia	ticacillin/clavulanic acid	piperacillin/tazobactam			piperacillin/tazobactam	azithromycin
HZ314	F	4	sb	2021-05-30	Pediatrics	suppurative tonsillitis	cefoxitin	cefoperazone/sulbactam			cefoperazone/sulbactam
PU001	F	20	bl	2017-01-01	ICU	systemic lupus erythematosus	sulfamethoxazole	vancomycin			vancomycin	imipenem
PU002	F	69	bl	2017-02-28	Hematology	multiple myeloma	moxifloxacin				moxifloxacin
PU003	M	6	sp	2018-06-16	Pediatrics	fever of unknown origin	None				None
PU004	F	64	sp	2018-05-18	Immunology	sicca syndrome	None				moxifloxacin
PU005	M	63	sp	2018-12-20	Nephrology	ANCA associated vasculitis	moxifloxacin				piperacillin/tazobactam
PU006	M	77	sp	2018-11-12	Respiratory Medicine	pneumonia	metronidazole	piperacillin/tazobactam	linezolid		metronidazole	piperacillin/tazobactam	linezolid
PU008	M	23	sb	2021/06/21	Pediatrics	fever of unknown origin	None				None
PU009	F	74	sp	2019-05-08	Otolaryngology	laryngocarcinoma	None				sulfamethoxazole
PU010	F	60	bl	2020-05-08	gastroenterology	esophageal variceal bleeding	azithromycin	ceftazidime			azithromycin	ceftazidime
PU011	M	71	bl	2020-05-27	Infectious Disease	disturbance of consciousness	meropenem				meropenem
PU012	M	34	sp	2020-06-10	Emergency	disturbance of consciousness	None				vancomycin
PU013	M	59	sp	2020-06-15	Respiratory Medicine	pneumonia	ceftazidime				ceftazidime	levofloxacin
PU014	M	66	BALF	2020/12/22	Respiratory Medicine	interstitial pneumonia	None				sulfamethoxazole
PU015	M	57	sp	2020-08-09	Cardiovascular	coronary atherosclerotic cardiopathy	None				moxifloxacin
PU016	M	18	sp	2020-11-03	ICU	stomachache	metronidazole	ceftazidime	cefoperazone/sulbactam		ceftazidime
PU017	M	55	sp	2020-12-03	ICU	aortic dissection	cefuroxime				cefuroxime
PU018	M	77	sp	2020/12/20	ICU	aortic valve stenosis	None				None
PU019	F	67	ti	2020-01-17	Otolaryngology	nasosinusitis	cefaclor				Unknown
PU022	M	6	sp	2019-07-23	Respiratory Medicine	pneumonia	None				None
PU023	M	47	sp	2019-09-06	Dermatology	bullous pemphigoid	minocycline				ceftazidime	minocycline
PU024	M	72	sp	2019-09-10	Respiratory Medicine	pneumonia	sulfamethoxazole	ceftazidime	metronidazole		sulfamethoxazole	ceftazidime	metronidazole
PU025	F	33	se	2019-01-11	Otolaryngology	adenoidal hypertrophy	cefaclor				Unknown
PU026	F	70	sp	2019-02-27	Respiratory Medicine	pneumonia	None				clarithromycin
PU027	M	55	sb	2019-02-25	Nephrology	chronic renal failure	None				None
PU028	M	1	sp	2019-11-05	Neurology	spastic paraplegia	None				None
PU030	M	49	sp	2019-11-15	ICU	portal hypertension	None				None
PU031	M	58	sp	2019-12-17	ICU	cerEB virusral tumor	cefoperazone/sulbactam				cefoperazone/sulbactam
PU032	M	66	sb	2019-05-03	Pediatrics	pneumonia	amoxicillin/clavulanic acid				amoxicillin/clavulanate
PU033	M	63	sp	2019-05-13	Respiratory Medicine	interstitial pneumonia	None				None
PU034	F	42	sp	2016-04-11	Nephrology	dilated cardiomyopathy	moxifloxacin	ceftazidime			moxifloxacin
PU035	M	80	BALF	2016-04-12	Respiratory Medicine	pulmonary alveolar proteinosis	levofloxacin				Unknown
PU036	M	32	sp	2016-04-12	Nephrology	diabetes mellitus	moxifloxacin				moxifloxacin
PU038	F	43	sp	2016-08-26	Respiratory Medicine	interstitial pneumonia	None				None
PU039	F	54	sp	2016-05-08	Orthopedics	trauma	ceftazidime				ceftazidime
PU040	M	77	sp	2016-05-07	Immunology	connective tissue diseases	moxifloxacin	ceftazidime			moxifloxacin	ceftazidime
PU041	M	62	sp	2016-03-30	Respiratory Medicine	pneumonia	None				erythrocin	levofloxacin
PU042	F	68	sp	2016-03-09	Nephrology	chronic renal failure	sulfamethoxazole				sulfamethoxazole
PU043	M	43	sp	2016-10-03	Geriatrics	emaciation	Unknown				imipenem	cefuroxime
PU044	F	61	sp	2016-09-09	Respiratory Medicine	bronchiectasia	azithromycin				Unknown
PU045	F	75	sp	2016-01-05	Hematology	fever of unknown origin	None				None
PU046	M	68	sp	2016-08-26	Cardio-Thoracic Surgery	myasthenia gravis	piperacillin/sulbactam				Unknown
PU047	M	29	sp	2016-09-14	Respiratory Medicine	bronchiectasia	None				levofloxacin
PU048	F	66	sp	2016-09-03	Emergency	pneumonia	moxifloxacin				Unknown
PU049	M	66	sp	2016-08-24	ICU	coronary atherosclerotic cardiopathy	imipenem	cefuroxime			imipenem	cefuroxime
PU050	F	28	sb	2016-01-18	Immunology	pulmonary arterial hypertension	None				moxifloxacin
PU051	M	35	sp	2016-08-25	General surgical	ulcerative colitis	None				vancomycin
PU052	M	27	sp	2016-08-03	Respiratory Medicine	pneumonia	None				None
PU053	F	8	bl	2016-03-13	Emergency	headache	meropenem	vancomycin			meropenem	vancomycin
PU054	F	5	dr	2016-03-21	Hematology	nasosinusitis	None				moxifloxacin
PU055	F	37	ur	2016-10-31	Hematology	urinary tract infection	None				None
PU056	M	80	se	2016-03-11	Otolaryngology	otitis media	None				None
PU057	M	55	sp	2016-11-28	Infectious Disease	pneumonia	None				None
PU058	F	60	bl	2016-04-20	Emergency	purulent meningitis	ceftriaxone	vancomycin			ceftriaxone	vancomycin
PU059	F	62	sp	2016-03-13	Emergency	pneumonia	levofloxacin	rifampicin	ertapenem		levofloxacin	rifampicin	ertapenem
PU060	M	71	sp	2016-02-02	Emergency	fever of unknown origin	None				None
PU061	M	54	sp	2016-02-04	Orthopedics	thoracic disc protrusion	None				cefaclor
PU062	M	66	sp	2016-06-29	Oncology	esophageal carcinoma	None				None
PU063	M	63	sp	2016-06-20	General surgical	rectal carcinoma	None				None
PU064	M	59	sp	2016-10-30	Emergency	pneumonia	metronidazole	piperacillin/tazobactam			metronidazole	piperacillin/tazobactam
PU065	M	24	sp	2016-06-29	General Internal Medicine	bronchiectasia	None				None
PU066	F	58	sp	2016-12-22	Endocrine	diabetes mellitus	ceftazidime				ceftazidime
PU067	M	67	sp	2016-12-22	Immunology	Wegener's granulomatosis	sulfamethoxazole	moxifloxacin	ceftazidime		sulfamethoxazole	moxifloxacin
PU068	F	30	sp	2016-07-21	Respiratory Medicine	pneumonia, bronchiectasia	levofloxacin				levofloxacin
PU069	M	66	sp	2016-01-26	Oncology	gastric carcinoma	moxifloxacin				Unknown
PU070	M	15	sp	2016-02-09	Emergency	sicca syndrome	fluconazole	imipenem	moxifloxacin		Unknown
PU071	F	26	sp	2016-02-01	Neurosurgery	CusHaemophilus influenzaeg's disease	meropenem	vancomycin			meropenem	vancomycin
PU072	M	50	sp	2016-07-27	Respiratory Medicine	pneumonia	None				cefaclor
PU073	M	17	sp	2016-12-21	ICU	pneumonia	linezolid	azithromycin	piperacillin/sulbactam	ceftriaxone	ceftriaxone	vancomycin	cefoperazone/sulbactam
PU074	M	68	sp	2016-01-24	General Internal Medicine	fever of unknown origin	None				None
PU075	M	2	sp	2016-02-22	Respiratory Medicine	interstitial pneumonia	None				ceftazidime
PU076	M	45	sp	2016-12-06	Respiratory Medicine	pneumonia	ertapenem	amikacin			moxifloxacin
PU077	M	56	sp	2016-02-18	Nephrology	chronic renal failure	None				levofloxacin
PU078	M	61	bl	2016-07-04	Pediatrics	hypersplenism	vancomycin	cefmetazole			vancomycin	ceftriaxone
PU079	M	65	sp	2016-01-27	Respiratory Medicine	bronchiectasia	None				None
PU080	M	66	sp	2016-07-26	ICU	trauma	piperacillin/sulbactam	cefoperazone/sulbactam	metronidazole		cefoperazone/sulbactam	metronidazole
PU081	F	74	sp	2016-12-21	Immunology	sicca syndrome	sulfamethoxazole	ceftazidime			sulfamethoxazole	ceftazidime
PU082	M	26	sp	2016-01-29	ICU	trauma	meropenem				tigecycline
PU083	F	58	sp	2016-03-29	Cardio-Thoracic Surgery	pneumonia	None				piperacillin/sulbactam
PU084	F	36	sp	2016-03-13	Vascular surgery	pneumonia	levofloxacin				levofloxacin
PU085	F	40	sp	2016-07-01	Respiratory Medicine	interstitial pneumonia	azithromycin				Unknown
PU086	M	63	sp	2016-02-26	Neurology	pneumonia	cefuroxime				levofloxacin
PU088	F	49	sp	2016-03-15	Respiratory Medicine	bronchiectasia	None				None
PU089	M	64	sp	2016-01-27	Emergency	myositic	ertapenem				ertapenem
PU090	M	64	sp	2016-03-04	Immunology	pneumonia	None				None
PU091	M	64	bl	2016-04-05	Neurosurgery	hypophysoma	ceftazidime	vancomycin	cefoperazone/sulbactam		vancomycin	cefoperazone/sulbactam	levofloxacin	minocycline	moxifloxacin
PU092	M	59	pus	2016-01-11	Infectious Disease	fever of unknown origin	None				ceftriaxone
PU093	M	43	sp	2016-12-21	ICU	pneumonia	None				ceftriaxone
PU094	M	59	sp	2016-05-19	Plastic surgery	lung cancer	levofloxacin				levofloxacin
PU095	F	64	sp	2016-05-24	Respiratory Medicine	bronchiectasia	levofloxacin	clarithromycin			clarithromycin
PU096	M	66	sp	2016-05-31	Immunology	pneumonia	cefaclor				Unknown
PU097	M	63	sp	2018-09-12	Respiratory Medicine	acute upper respiratory infection	levofloxacin				levofloxacin
PU098	F	71	sp	2018-11-07	Respiratory Medicine	interstitial pneumonia	None				None
PU099	F	7	sp	2018-11-20	Emergency	pneumonia	meropenem				ceftriaxone	metronidazole	piperacillin/tazobactam
PU100	F	45	sp	2018-10-31	Traditional CHaemophilus influenzaeese Medicine	pneumonia	None				moxifloxacin
PU101	M	60	sp	2018-07-09	gastroenterology	pseudoileus	None				None
PU102	M	52	sb	2018-06-01	Otolaryngology	otitis media	cefmetazole				cefaclor
PU103	M	77	sp	2018-08-30	Neurosurgery	trauma	vancomycin	meropenem			vancomycin	meropenem
PU104	M	17	sp	2018-11-08	Respiratory Medicine	lung cancer	None				None
PU105	M	49	sp	2018-03-29	Respiratory Medicine	bronchiectasia	moxifloxacin				moxifloxacin
PU106	F	31	sp	2018-03-13	Immunology	myasthenia	ceftazidime	imipenem			fluconazole	moxifloxacin
PU107	M	59	sp	2018-06-20	Infectious Disease	pneumonia	None				None
PU108	M	57	sp	2018-05-21	Endocrine	CusHaemophilus influenzaeg's disease	moxifloxacin				moxifloxacin
PU109	M	77	sp	2018-04-27	Infectious Disease	pneumonia	levofloxacin				levofloxacin
PU110	M	47	dr	2018-08-04	Cardio-Thoracic Surgery	esophageal carcinoma	ceftazidime	levofloxacin			Unknown
PU111	M	48	sp	2018-10-19	ICU	chest stuffiness	None				None
PU112	M	61	sp	2018-08-28	Respiratory Medicine	pneumonia	None				None
PU113	M	76	sp	2018-03-14	Respiratory Medicine	pneumonia	levofloxacin				levofloxacin
PU115	F	56	se	2018-11-09	Ophthalmology	pneumonia	levofloxacin				levofloxacin
PU116	F	77	bl	2018-07-12	Emergency	hypotension	meropenem	moxifloxacin			Unknown
PU117	M	3	sp	2018-08-18	ICU	cholangiocarcinoma	None				imipenem
PU118	F	31	sb	2018-05-11	Immunology	sicca syndrome	sulfamethoxazole	cefuroxime			sulfamethoxazole	cefuroxime
PU119	M	55	sp	2018-10-25	Cardio-Thoracic Surgery	gastric carcinoma	piperacillin/tazobactam				piperacillin/tazobactam
PU120	F	66	sb	2018-12-21	Otolaryngology	adenoidal hypertrophy	None				None
PU121	M	5	sp	2018-08-03	Emergency	pneumonia	cefoperazone/sulbactam				cefoperazone/sulbactam
PU122	F	74	sp	2018-12-15	ICU	rheumatic heart disease	None				cindamycin	piperacillin/sulbactam
PU123	M	77	sp	2018-06-14	Respiratory Medicine	asthma, bronchiectasia	None				minocycline
PU124	F	64	sb	2018-06-08	Otolaryngology	rHaemophilus influenzaeitis	cefaclor				None
PU125	M	65	sp	2018-08-18	Cardio-Thoracic Surgery	pneumonia	None				cefoperazone/sulbactam	meropenem
PU126	M	65	sp	2018-05-26	ICU	pneumonia	moxifloxacin	ceftriaxone			moxifloxacin	ceftriaxone
PU127	M	54	sp	2018-11-30	Emergency	hyoxemia	moxifloxacin				ceftazidime	moxifloxacin	cefmetazole
PU128	F	61	sp	2018-06-02	Respiratory Medicine	interstitial pneumonia	moxifloxacin				Unknown
PU129	M	59	sp	2018-10-18	Immunology	systemic vasculitis	None				sulfamethoxazole
PU130	F	48	sp	2018-09-25	Respiratory Medicine	bronchiectasia	None				sulfamethoxazole	minocycline	levofloxacin
PU131	F	66	sp	2018-09-03	Immunology	systemic vasculitis	sulfamethoxazole				sulfamethoxazole
PU132	M	85	sp	2018-03-14	Respiratory Medicine	pneumonia	None				None
PU133	M	53	sp	2018-07-04	Immunology	gouty arthritis	None				levofloxacin
PU134	M	15	sp	2018-04-09	Immunology	connective tissue diseases	sulfamethoxazole				sulfamethoxazole	moxifloxacin
PU135	M	18	sp	2018-12-27	Emergency	trauma	ceftriaxone				Unknown
PU137	M	49	sp	2018-04-08	ICU	hypophysoma	None				None
PU139	M	62	bl	2017-12-26	General Internal Medicine	polyserositis	ceftazidime				ceftazidime
PU140	M	33	sp	2017-08-31	gastroenterology	duodenal ulcer	ceftazidime	metronidazole			ceftazidime	metronidazole
PU141	M	22	sp	2017-10-18	Emergency	COPD	cefoperazone/sulbactam				Unknown
PU142	F	1	sp	2017-09-27	General surgical	gastric carcinoma	None				None
PU143	M	67	sp	2017-11-13	Endocrine	cerEB virusral tumor	moxifloxacin	ceftazidime			ceftazidime
PU144	M	65	sp	2017-05-12	Respiratory Medicine	pneumonia	None				None
PU145	M	66	sb	2017-10-23	Pediatrics	pneumonia	ceftazidime				amoxicillin/clavulanate
PU146	M	24	sp	2017-10-16	Nephrology	chronic renal failure	moxifloxacin				moxifloxacin
PU147	M	9	sp	2017-12-13	Neurology	autoimmune encephalitis	None				None
PU148	M	63	sp	2017-09-07	ICU	esophageal carcinoma	metronidazole	ceftazidime			metronidazole	ceftazidime
PU149	F	65	BALF	2017-08-17	Respiratory Medicine	pneumonia	azithromycin				None
PU150	F	28	sb	2017-11-21	Otolaryngology	hearing impairment	ceftriaxone				sulfamethoxazole
PU151	F	35	sp	2017-03-31	Respiratory Medicine	lung cancer	None				levofloxacin
PU152	M	69	sp	2017-08-15	Respiratory Medicine	lung cancer	None				levofloxacin
PU153	F	60	sp	2017-06-02	Respiratory Medicine	bronchiectasia	clarithromycin				clarithromycin
PU154	F	14	sp	2017-08-28	Respiratory Medicine	pulmonary tuberculosis	None				None
PU155	F	68	sp	2017-11-23	Respiratory Medicine	bronchitis	levofloxacin				levofloxacin
PU156	F	75	sp	2017-10-12	Respiratory Medicine	bronchiectasia	levofloxacin				levofloxacin
PU157	F	65	sp	2017-06-19	Geriatrics	hyponatremia	None				cefuroxime
PU158	M	61	sp	2017-04-01	Cardiovascular	cardiac amyloidosis	ceftriaxone				Unknown
PU159	M	50	sp	2017-11-13	Respiratory Medicine	pneumonia	None				None
PU160	M	32	sp	2017-11-13	ICU	coronary atherosclerotic cardiopathy	erythrocin	caspofungin	vancomycin		piperacillin/tazobactam	caspofungin	erythrocin
PU161	M	29	sp	2017-05-10	Respiratory Medicine	pulmonary atelectasis	None				None
PU162	M	63	sp	2017-03-16	Respiratory Medicine	pneumonia	None				azithromycin	levofloxacin
PU164	F	54	bl	2019-04-26	Pediatrics	pneumonia	meropenem				meropenem	ceftriaxone
PU165	M	63	csf	2016-12-21	Neurosurgery	intracranial infection	minocycline	tigecycline	sulfamethoxazole		minocycline	tigecycline	sulfamethoxazole
PU167	F	52	csf	2016-06-09	Emergency	disturbance of consciousness	ceftriaxone	vancomycin			ceftriaxone	vancomycin
PU168	M	74	bl	2018-06-24	Hematology	acute lymphocytic leukemia	erythrocin	imipenem			erythrocin	imipenem
PU169	M	72	sp	2016-05-11	Nephrology	nephritis of Schonlein-Henoch purpura	None				ceftazidime	levofloxacin
PU170	M	74	dr	2016-10-26	Otolaryngology	pharyngeal cancer	cefmetazole	moxifloxacin	metronidazole		cefmetazole	moxifloxacin	metronidazole
PU171	F	33	pus	2016-01-11	Infectious Disease	fever of unknown origin	amoxicillin/clavulanic acid				amoxicillin/clavulanate
PU172	M	50	bl	2016-12-28	Hematology	multiple myeloma	ceftazidime	metronidazole			ceftazidime	metronidazole	moxifloxacin
PU174	M	69	bl	2019-03-19	Cardio-Thoracic Surgery	esophageal carcinoma	cefmetazole				piperacillin/tazobactam
PU175	M	53	sp	2016-04-29	General surgical	gastric carcinoma	piperacillin/tazobactam	azithromycin			piperacillin/tazobactam	azithromycin
PU176	M	53	csf	2019-04-27	Emergency	headache	vancomycin	meropenem			vancomycin	ceftriaxone
PU177	M	51	sp	2019-03-15	General surgical	abdominal tumour	metronidazole	piperacillin/tazobactam			cefuroxime
PU178	F	35	bl	2016-12-10	Emergency	fever of unknown origin	imipenem	vancomycin			imipenem	vancomycin	levofloxacin
PU179	M	85	sp	2019-03-07	Immunology	myositic	meropenem	moxifloxacin			meropenem	moxifloxacin
PU180	M	56	sp	2016-04-22	Cardio-Thoracic Surgery	lung cancer	levofloxacin				cefuroxime
PU181	M	56	sp	2016-04-07	Cardio-Thoracic Surgery	gastric carcinoma	None				cefaclor	levofloxacin
PU183	M	80	sp	2016-04-08	General Internal Medicine	myositic	None				None
PU184	M	73	sp	2019-01-07	Respiratory Medicine	pneumonia	levofloxacin	ertapenem			azithromycin	ceftazidime
PU185	M	68	sp	2016-04-08	Respiratory Medicine	bronchiectasia	levofloxacin				Unknown
PU186	F	75	sp	2019-01-08	General surgical	fever of unknown origin, fever of unknown origin	moxifloxacin				moxifloxacin
PU187	F	55	csf	2018-05-17	Emergency	systemic lupus erythematosus	ceftriaxone				Unknown
PU188	M	60	ti	2019-01-02	Dermatology	dermal ulcer	polymyxin B				polymyxin B
PU190	F	63	sp	2019-01-11	General surgical	pneumonia	moxifloxacin				moxifloxacin
PU191	F	28	sp	2019-07-25	Cardiovascular	lung cancer	ertapenem				ertapenem
PU192	M	56	sp	2019-10-30	Respiratory Medicine	COPD	levofloxacin				Unknown
PU193	M	63	bl	2016-02-29	Emergency	pneumonia	amoxicillin/clavulanic acid				Unknown
PU195	M	60	sp	2019-01-12	Dermatology	Eosinophilic dermatitis	vancomycin	ceftazidime			levofloxacin
PU196	M	60	sp	2019-05-29	ICU	acute coronary syndrome	metronidazole	piperacillin/tazobactam			piperacillin/tazobactam
PU197	M	63	sb	2015-12-30	Hematology	multiple myeloma, multiple myeloma	None				None
PU198	M	53	sp	2019-05-29	Emergency	pneumonia	None				None
PU199	M	51	sp	2019-01-16	ICU	pneumonia	cefoperazone/sulbactam	moxifloxacin			cefoperazone/sulbactam
PU200	F	50	sp	2019-01-25	Respiratory Medicine	bronchiectasia	levofloxacin				Unknown
PU201	M	76	sp	2018-10-05	Emergency	disturbance of consciousness	ceftazidime	metronidazole			Unknown
PU202	M	59	sp	2018-10-25	Respiratory Medicine	pneumonia	None				None
PU203	M	61	sp	2019-05-25	General surgical	colorectal carcinoma	None				None
PU205	F	89	sp	2019-07-09	Respiratory Medicine	pneumonia	levofloxacin				levofloxacin
PU206	M	93	sp	2019-12-18	Respiratory Medicine	COPD	moxifloxacin				azithromycin
PU207	M	65	sp	2018-12-26	General surgical	rectal carcinoma	cefoperazone/sulbactam	metronidazole			piperacillin/tazobactam	levofloxacin
PU209	F	70	sp	2019-10-28	Respiratory Medicine	bronchiectasia	None				None
PU210	F	26	sp	2018-11-28	Neurology	myositic	moxifloxacin				moxifloxacin
PU211	F	33	BALF	2018-11-07	Respiratory Medicine	interstitial lung disease	cefmetazole				Unknown
PU212	M	26	sp	2019-05-28	Emergency	bronchiectasia	ceftazidime	levofloxacin			Unknown
PU213	M	64	sp	2019-01-09	ICU	esophageal carcinoma	cefmetazole	metronidazole			cefoperazone/sulbactam	metronidazole	minocycline
PU214	M	50	sp	2019-01-29	Neurosurgery	intracranial mass lesion	ceftriaxone	metronidazole			Unknown
PU216	F	23	csf	2015-12-27	Emergency	disturbance of consciousness	meropenem				meropenem	ceftriaxone	vancomycin
PU217	F	60	sp	2019-02-21	Infectious Disease	fever of unknown origin	None				levofloxacin
PU218	M	57	se	2015-01-06	Ophthalmology	corneal ulcer	None				None
PU219	F	27	sp	2019-01-22	Emergency	anemia	ertapenem				ceftazidime	levofloxacin
PU220	M	13	sp	2019-02-18	Respiratory Medicine	pneumonia	None				levofloxacin
PU221	M	58	sp	2019-07-16	Orthopedics	trauma	cefuroxime	levofloxacin			Unknown
PU222	F	14	sp	2019-05-28	Emergency	pneumonia	ceftazidime				Unknown
PU225	M	15	sp	2015-12-14	Cardio-Thoracic Surgery	lung cancer	None				levofloxacin
PU226	F	71	sp	2015-03-08	Immunology	polyarteritis nodosa	ceftazidime				ceftazidime	sulfamethoxazole	levofloxacin
PU227	F	70	sp	2015-04-30	Cardio-Thoracic Surgery	esophageal carcinoma	ceftazidime	metronidazole			ceftazidime	metronidazole
PU228	F	2	bl	2015-04-26	Respiratory Medicine	interstitial lung disease	piperacillin/sulbactam				piperacillin/sulbactam	azithromycin
PU229	F	56	bl	2015-01-17	Emergency	alimentary tract hemorrhage	ceftazidime	metronidazole			cefepime	metronidazole
PU230	M	59	bl	2015-02-07	Emergency	hyoxemia	sulfamethoxazole	vancomycin	imipenem		sulfamethoxazole	vancomycin	imipenem
PU231	M	54	bl	2015-05-27	Hematology	multiple myeloma	piperacillin/sulbactam				vancomycin	teicoplanin	piperacillin/sulbactam
PU232	F	28	sp	2015-05-19	Respiratory Medicine	pneumonia	None				None
PU233	F	58	sp	2015-03-09	gastroenterology	Crohn's disease	None				None
PU234	M	79	sp	2015-04-14	Respiratory Medicine	lung cancer	None				None
PU235	M	16	sp	2015-04-20	Respiratory Medicine	pulmonary arterial hypertension	None				None
PU236	F	73	sp	2015-03-26	Respiratory Medicine	bronchiectasia	None				None
PU237	M	81	sp	2015-03-17	Respiratory Medicine	bronchiectasia	None				None
PU238	F	5	sp	2015-03-11	Orthopedics	congenital kyphosis	azithromycin				Unknown
PU239	M	81	sp	2017-01-06	Emergency	hypertension	ceftriaxone	meropenem			ceftazidime
PU240	F	35	bl	2017-02-18	Immunology	systemic lupus erythematosus	cefoperazone/sulbactam				cefoperazone/sulbactam	sulfamethoxazole
PU241	M	74	bi	2017-08-14	gastroenterology	obstructive jaundice	amikacin	piperacillin/sulbactam			amikacin	piperacillin/sulbactam
PU242	M	64	sp	2017-02-13	Nephrology	hypertension	None				None
PU243	M	65	sp	2017-02-11	gastroenterology	hypersplenism	imipenem				moxifloxacin
PU244	F	36	sp	2017-02-07	Immunology	Churg-Strauss syndrome	None				None
PU245	F	5	sp	2017-03-31	Pediatrics	interstitial pneumonia	None				cefaclor
PU246	F	38	sp	2015-11-26	Immunology	sicca syndrome,	None				None
PU248	F	82	sp	2015-10-06	Immunology	myositic	sulfamethoxazole				sulfamethoxazole	moxifloxacin
PU249	M	61	sp	2015-11-18	Endocrine	osteomalacia	None				None
PU250	M	53	sp	2015-04-29	Respiratory Medicine	pneumonia	moxifloxacin				moxifloxacin
PU251	F	73	sp	2015-11-11	ICU	Guillain-barre syndrome	moxifloxacin				moxifloxacin
PU252	M	62	sp	2015-06-16	Emergency	pneumonia	ceftazidime	moxifloxacin			ceftazidime	moxifloxacin
PU253	M	56	sp	2015-03-02	gastroenterology	common variant immune deficiency disease	metronidazole				cefuroxime
PU254	F	65	sp	2015-04-20	Pediatrics	systemic lupus erythematosus	None				None
PU255	M	50	sp	2015-03-16	Cardiovascular	lower limb ischemia	None				None
PU256	M	71	sp	2017-06-21	Emergency	fever of unknown origin	moxifloxacin				Unknown
PU257	F	66	sb	2017-06-18	Emergency	fever of unknown origin	cefaclor				Unknown
PU258	M	66	sp	2017-03-30	Emergency	pneumonia	ertapenem				Unknown
PU259	M	74	sp	2017-06-29	Respiratory Medicine	hemoptysis	None				cefaclor
PU260	M	59	sp	2017-06-26	ICU	hyoxemia, hyoxemia	azithromycin	piperacillin/tazobactam	sulfamethoxazole		Unknown
PU261	M	68	sp	2017-02-05	Nephrology	chronic nephritis	cefuroxime				ceftazidime	moxifloxacin
PU262	M	53	sp	2017-03-23	Respiratory Medicine	pneumonia	None				None
PU263	M	65	sb	2017-03-07	Neurosurgery	hypophysoma	None				None
PU264	M	32	sp	2017-03-14	ICU	congenital kyphosis	None				cefoperazone/sulbactam
PU265	M	61	sp	2017-03-22	Neurology	limb weakness	None				minocycline	rifampicin	ceftriaxone
PU266	M	33	sp	2017-08-16	Emergency	pneumonia	imipenem	moxifloxacin			Unknown
PU267	F	72	sp	2017-08-08	Traditional CHaemophilus influenzaeese Medicine	connective tissue diseases	cefuroxime				cefuroxime
PU268	M	35	sp	2017-07-12	Respiratory Medicine	pulmonary atelectasis	None				None
PU269	M	68	sp	2017-07-11	Immunology	myositic	sulfamethoxazole	moxifloxacin			sulfamethoxazole	moxifloxacin
PU270	F	54	sp	2017-06-28	Geriatrics	lung cancer	moxifloxacin	ceftazidime			azithromycin
PU271	F	51	sb	2017-08-28	Emergency	pelvic infection	ceftazidime	metronidazole			Unknown
PU272	M	33	sb	2017-03-23	Neurosurgery	hypophysoma	None				None
PU273	M	39	sp	2017-01-12	Neurosurgery	hydrocephalus	None				None
PU274	M	61	sp	2017-02-23	Nephrology	nephrotic syndrome	None				None
PU276	M	52	sp	2017-02-07	Nephrology	chronic renal failure	moxifloxacin				moxifloxacin
PU277	F	27	sp	2017-01-05	Nephrology	coronary atherosclerotic cardiopathy	moxifloxacin				moxifloxacin
PU278	M	54	sp	2017-12-04	Orthopedics	trauma	moxifloxacin				meropenem
PU279	F	73	sp	2017-12-19	Pediatrics	fever of unknown origin	azithromycin				azithromycin	ceftriaxone
PU281	F	66	sp	2017-12-19	Hematology	diffuse large B cell lymphoma	None				moxifloxacin	fluconazole
PU282	F	64	sp	2017-10-27	Immunology	sicca syndrome	moxifloxacin				cefuroxime
PU283	M	12	sp	2017-11-21	Emergency	cardiac failure,	ertapenem	moxifloxacin			ertapenem	moxifloxacin
PU284	M	74	sp	2017-08-20	Vascular surgery	lower limb ischemia	None				None
PU285	M	50	sp	2017-04-05	Respiratory Medicine	pneumonia	None				levofloxacin
PU286	F	51	sp	2017-09-20	Respiratory Medicine	chronic cough	None				None
PU287	M	62	sp	2017-06-09	Respiratory Medicine	pulmonary sarcoidosis	levofloxacin				moxifloxacin
PU288	M	52	sp	2018-01-03	Emergency	fever of unknown origin	moxifloxacin				moxifloxacin
PU289	M	27	sp	2018-01-07	Hematology	non-hodgkin lymphoma	None				moxifloxacin
PU290	M	66	sp	2017-12-24	Dermatology	eczema	cefaclor				cefaclor
PU291	M	50	sp	2018-01-01	Emergency	acute pancreatitis	metronidazole				ceftriaxone
PU292	M	74	sp	2017-12-28	Emergency	hyoxemia	ceftazidime				Unknown
PU293	F	52	sp	2017-09-15	Respiratory Medicine	pulmonary atelectasis	None				clarithromycin
PU294	M	58	se	2017-11-08	Dermatology	lymphedema	levofloxacin				Unknown
PU295	M	25	sb	2017-07-04	Neurosurgery	acromegaly	cefuroxime				cefuroxime
PU296	F	64	sp	2017-06-26	ICU	hyoxemia	levofloxacin				Unknown
PU297	M	3	sp	2015-11-24	gastroenterology	pancreatic carcinoma	None				None
PU299	M	62	sp	2015-06-02	Respiratory Medicine	pneumonia	None				sulfamethoxazole	voriconazole
PU300	M	63	sp	2016-01-13	Cardio-Thoracic Surgery	trauma	None				piperacillin/tazobactam
PU301	F	72	sp	2016-01-08	Immunology	connective tissue diseases	moxifloxacin	piperacillin/sulbactam			moxifloxacin	piperacillin/sulbactam
PU302	F	54	sp	2016-01-13	General Internal Medicine	connective tissue diseases	cefaclor				ceftazidime
PU303	M	73	sp	2016-01-23	Cardiovascular	acute coronary syndrome	cefaclor	ceftazidime			cefaclor	ceftazidime
PU304	F	46	sp	2015-12-08	Immunology	autoimmune hepatitis	cefuroxime	metronidazole			Unknown
PU305	M	66	sp	2015-12-06	Emergency	hypertension	None				None
PU306	F	64	sp	2016-01-15	General Internal Medicine	connective tissue diseases	ceftazidime	sulfamethoxazole	amoxicillin/clavulanate		ceftazidime	sulfamethoxazole	amoxicillin/clavulanate
PU307	M	12	sp	2015-07-17	Respiratory Medicine	asthma	None				cefaclor
PU308	M	74	sp	2015-07-15	Infectious Disease	abnormal liver function	piperacillin/sulbactam				piperacillin/sulbactam
PU309	M	64	sp	2015-05-08	Respiratory Medicine	pneumonia	None				None
PU310	M	50	sp	2015-08-12	Emergency	pneumonia	ceftazidime				ceftazidime	moxifloxacin
PU311	M	51	sp	2015-07-28	Infectious Disease	chronic cough	None				None
PU312	M	62	sp	2015-07-05	Emergency	fever of unknown origin, ?	None				None
PU313	F	52	sp	2015-07-17	Immunology	myositic	sulfamethoxazole	ceftazidime	moxifloxacin		sulfamethoxazole	ceftazidime	moxifloxacin
PU314	M	27	sp	2015-06-18	Respiratory Medicine	bronchiectasia	minocycline	sulfamethoxazole	erythrocin		erythrocin
PU315	F	49	sp	2015-07-02	Neurology	purulent meningitis	None				None
PU316	M	66	sp	2015-06-25	Respiratory Medicine	chest stuffiness	None				None
PU317	M	50	sp	2015-01-23	Neurosurgery	trauma	None				None
PU318	M	74	sp	2015-08-13	Respiratory Medicine	laryngocarcinoma	None				None
PU319	F	52	sp	2015-07-21	General Internal Medicine	myositic	sulfamethoxazole	ceftazidime	moxifloxacin		sulfamethoxazole	ceftazidime	moxifloxacin
PU320	M	58	sp	2015-08-19	Endocrine	hypercortisolemia	cefaclor				cefaclor
PU321	M	25	bl	2015-08-14	Emergency	systemic lupus erythematosus	ertapenem				levofloxacin
PU322	F	64	se	2017-02-20	Orthopedics	pneumonia	None				vancomycin	levofloxacin
PU323	M	3	sb	2015-06-08	Pediatrics	transient tic disorder	None				cefaclor
PU324	M	62	sp	2015-05-27	Respiratory Medicine	lung cancer	None				None
PU325	M	63	sp	2015-05-19	Emergency	lung cancer	ertapenem				moxifloxacin
PU326	M	72	sp	2015-11-11	Nephrology	nephrotic syndrome	moxifloxacin				moxifloxacin
SZ001	F	5	sp	2020-12-27	Pediatrics	bronchopneumonia	ceftriaxone				ceftriaxone
SZ002	F	4	sp	2020-12-28	Pediatrics	bronchopneumonia	ceftriaxone				ceftriaxone
SZ003	M	4	sp	2020-12-28	Pediatrics	bronchopneumonia	amoxicillin/clavulanic acid				amoxicillin/clavulanate
SZ004	M	<1	sp	2020-12-28	Pediatrics	bronchopneumonia	Unknown				None
SZ005	F	3	sp	2020-12-28	Pediatrics	bronchopneumonia	Unknown				None
SZ006	F	4	sp	2020-12-29	Pediatrics	bronchopneumonia	ceftriaxone				ceftriaxone
SZ007	F	3	sp	2020-12-30	Pediatrics	bronchopneumonia	Unknown				azithromycin
SZ008	F	3	sp	2020-12-30	Pediatrics	pneumonia	azithromycin				ceftriaxone
SZ009	F	9	sp	2020-12-30	Pediatrics	pneumonia	azithromycin				azithromycin	ceftriaxone
SZ010	M	2	sp	2020-12-31	Pediatrics	influenza	Unknown				None
SZ011	F	2	sp	2020-12-31	Pediatrics	bronchopneumonia	ceftriaxone				ceftriaxone	‭azithromycin
SZ012	F	4	sp	2020-11-19	Pediatrics	bronchopneumonia	azithromycin				azithromycin	ceftriaxone
SZ013	M	1	sp	2020-11-19	Pediatrics	bronchopneumonia	ceftriaxone				ceftriaxone
SZ014	F	<1	sp	2020-11-20	Pediatrics	epilepsy	Unknown				None
SZ015	M	10	sp	2020-11-21	Pediatrics	pneumonia	cefoperazone/sulbactam	azithromycin	piperacillin/tazobactam		piperacillin/tazobactam
SZ016	M	1	sp	2020-11-21	Pediatrics	bronchopneumonia	Unknown				None
SZ017	M	3	sp	2020-11-23	Pediatrics	bronchopneumonia	azithromycin				amoxicillin/clavulanate
SZ018	M	1	sp	2020-11-23	Pediatrics	bronchopneumonia	azithromycin				None
SZ019	M	2	sp	2020-11-24	Pediatrics	bronchopneumonia	azithromycin				ceftriaxone
SZ020	F	1	sp	2020-11-25	Pediatrics	bronchopneumonia	Unknown				ceftriaxone
SZ021	M	3	sp	2020-11-25	Pediatrics	bronchopneumonia	Unknown				None
SZ022	F	3	sp	2020-11-26	Pediatrics	bronchitis	cefixime	cefprozil	erythrocin	cefaclor	cefaclor
SZ023	M	<1	sp	2020-10-16	Pediatrics	laryngitis	Unknown				None
SZ024	M	<1	sp	2020-10-20	Pediatrics	bronchopneumonia	Unknown				None
SZ025	M	2	sp	2020-10-20	Pediatrics	bronchopneumonia	ceftriaxone				ceftriaxone
SZ026	F	<1	sp	2020-10-23	Pediatrics	bronchopneumonia	ceftriaxone				ceftriaxone
SZ027	M	4	sp	2020-10-24	Pediatrics	bronchopneumonia	azithromycin				None
SZ028	F	1	sp	2020-10-24	Pediatrics	bronchopneumonia	Unknown				ceftriaxone
SZ029	F	3	sp	2020-10-26	Pediatrics	bronchopneumonia	azithromycin	amoxicillin/clavulanate			amoxicillin/clavulanate
SZ030	F	3	sp	2020-10-26	Pediatrics	bronchopneumonia	Unknown				None
SZ031	F	3	sp	2020-10-28	Pediatrics	bronchopneumonia	amoxicillin/clavulanic acid				amoxicillin/clavulanate
SZ032	M	3	sp	2020-10-30	Pediatrics	sepsis	amoxicillin/clavulanic acid				amoxicillin/clavulanate
SZ033	M	<1	sp	2020-10-31	Pediatrics	bronchopneumonia	cefaclor				None
SZ034	M	3	sp	2020-09-24	Pediatrics	bronchopneumonia	azithromycin				None
SZ035	M	2	sp	2020-09-24	Pediatrics	bronchopneumonia	azithromycin				azithromycin
SZ036	M	1	sp	2020-09-25	Pediatrics	bronchopneumonia	ceftriaxone				ceftriaxone
SZ037	F	2	sp	2020-09-26	Pediatrics	bronchopneumonia	Unknown				None
SZ038	M	1	sp	2020-09-26	Pediatrics	bronchopneumonia	azithromycin				azithromycin
SZ039	F	3	sp	2020-09-26	Pediatrics	bronchopneumonia	ceftriaxone	azithromycin			None
SZ040	M	3	sp	2020-09-27	Pediatrics	bronchopneumonia	Unknown				None
SZ041	F	<1	sp	2020-09-28	Pediatrics	bronchopneumonia	ceftriaxone				ceftriaxone
SZ042	M	<1	sp	2020-09-28	Pediatrics	bronchopneumonia	ceftriaxone				piperacillin/tazobactam
SZ043	M	5	sp	2020-09-29	Pediatrics	bronchopneumonia	roxithromycin	azithromycin	vancomycin		vancomycin
SZ044	M	3	sp	2020-09-30	Pediatrics	bronchopneumonia	Unknown				None
SZ045	F	1	sp	2020-08-24	Pediatrics	bronchopneumonia	Unknown				None
SZ046	M	<1	sp	2020-08-26	Pediatrics	bronchopneumonia	cefixime	amoxicillin/clavulanate			amoxicillin/clavulanate	ceftriaxone
SZ047	M	2	sp	2020-08-27	Pediatrics	bronchopneumonia	azithromycin	ceftriaxone			None
SZ048	M	2	sp	2020-08-28	Pediatrics	bronchopneumonia	Unknown				None
SZ049	M	1	sp	2020-08-28	Pediatrics	bronchitis	azithromycin				azithromycin
SZ050	M	2	sp	2020-08-29	Pediatrics	bronchopneumonia	Unknown				None
SZ051	M	<1	sp	2020-08-29	Pediatrics	bronchopneumonia	Unknown				None
SZ052	M	<1	sp	2020-08-29	Pediatrics	bronchopneumonia	ceftriaxone				ceftriaxone
SZ053	F	2	sp	2020-08-30	Pediatrics	bronchopneumonia	Unknown				None
SZ054	M	3	sp	2020-08-30	Pediatrics	bronchopneumonia	Unknown				None
SZ055	F	2	sp	2020-08-30	Pediatrics	bronchopneumonia	cephalosporin				None
SZ056	M	4	sp	2020-07-28	Pediatrics	bronchopneumonia	azithromycin				azithromycin
SZ057	M	1	sp	2020-07-28	Pediatrics	bronchopneumonia	azithromycin				None
SZ058	F	1	sp	2020-07-28	Pediatrics	bronchopneumonia	Unknown				ceftriaxone
SZ059	M	2	sp	2020-07-29	Pediatrics	bronchopneumonia	ceftriaxone				ceftriaxone
SZ060	F	1	sp	2020-07-29	Pediatrics	bronchopneumonia	Unknown				None
SZ061	M	1	sp	2020-07-30	Pediatrics	bronchopneumonia	Unknown				None
SZ062	F	<1	sp	2020-07-30	Pediatrics	bronchopneumonia	Unknown				ceftriaxone
SZ063	M	3	sp	2020-07-31	Pediatrics	bronchopneumonia	azithromycin				None
SZ064	M	<1	sp	2020-06-20	Pediatrics	pneumonia	azithromycin	amoxicillin/clavulanate			amoxicillin/clavulanate
SZ065	M	<1	sp	2020-06-21	Pediatrics	bronchopneumonia	cefaclor				ceftriaxone
SZ066	M	2	sp	2020-06-22	Pediatrics	bronchopneumonia	Unknown				None
SZ067	M	1	sp	2020-06-22	Pediatrics	bronchitis	Unknown				None
SZ068	M	4	sp	2020-06-24	Pediatrics	chronic cough	amoxicillin/clavulanic acid	ceftriaxone			piperacillin/tazobactam
SZ069	F	2	sp	2020-06-26	Pediatrics	fever of unknown origin	azithromycin				azithromycin
SZ070	M	1	sp	2020-06-27	Pediatrics	bronchitis	ceftriaxone				azithromycin	piperacillin/tazobactam
SZ071	M	3	sp	2020-06-28	Pediatrics	bronchopneumonia	cefixime	ceftriaxone			ceftriaxone
SZ072	M	3	sp	2020-05-10	Pediatrics	pneumonia	amoxicillin/clavulanic acid				amoxicillin/clavulanate
SZ073	M	1	sp	2020-05-15	Pediatrics	bronchopneumonia	cefaclor				None
SZ074	M	<1	sp	2020-05-15	Pediatrics	bronchopneumonia	roxithromycin				ceftriaxone
SZ075	F	2	BALF	2020-05-18	Pediatrics	chronic cough	Unknown				None
SZ076	M	1	sp	2020-05-19	Pediatrics	bronchopneumonia	Unknown				None
SZ077	F	1	sp	2020-05-23	Pediatrics	bronchopneumonia	Unknown				None
SZ078	M	4	sp	2020-05-24	Pediatrics	bronchopneumonia	Unknown				None
SZ079	M	<1	sp	2020-05-27	Pediatrics	bronchopneumonia	Unknown				None
SZ080	M	9	BALF	2020-04-01	Pediatrics	influenza	amikacin				amikacin	linezolid
SZ081	F	<1	sp	2020-04-13	Pediatrics	bronchopneumonia	Unknown				None
SZ082	M	1	sp	2020-04-13	Pediatrics	bronchopneumonia	azithromycin				ceftriaxone
SZ083	F	<1	BALF	2020-04-16	Pediatrics	chronic cough	Unknown				None
SZ084	F	<1	sp	2020-04-20	Pediatrics	bronchitis	azithromycin				azithromycin	cefixime
SZ085	F	<1	BALF	2020-04-21	Pediatrics	chronic cough	cefaclor	amoxicillin/clavulanate			amoxicillin/clavulanate
SZ086	F	<1	sp	2020-04-22	Pediatrics	bronchopneumonia	cefradine	ceftriaxone			ceftriaxone
SZ087	M	2	sp	2020-04-27	Pediatrics	pneumonia	amoxicillin/clavulanic acid				amoxicillin/clavulanate
SZ088	M	<1	sp	2020-03-01	Pediatrics	bronchopneumonia	Unknown				ceftriaxone
SZ089	M	3	sp	2020-03-04	Pediatrics	bronchopneumonia	azithromycin				None
SZ090	M	1	sp	2020-03-14	Pediatrics	bronchopneumonia	erythrocin				ceftriaxone
SZ091	F	2	sp	2020-03-20	Pediatrics	bronchitis	Unknown				None
SZ092	F	<1	sp	2020-03-31	Pediatrics	chronic cough	amoxicillin/clavulanic acid				amoxicillin/clavulanate
SZ093	M	<1	sp	2020-02-03	Pediatrics	bronchopneumonia	Unknown				None
SZ094	F	2	sp	2020-02-04	Pediatrics	bronchopneumonia	azithromycin	ceftriaxone			ceftriaxone
SZ095	F	<1	sp	2020-02-06	Pediatrics	bronchopneumonia	ceftriaxone				None
SZ096	M	<1	sp	2020-02-07	Pediatrics	bronchopneumonia	Unknown				None
SZ097	M	1	sp	2020-02-08	Pediatrics	bronchopneumonia	cefixime	ceftriaxone			ceftriaxone
SZ098	F	<1	sp	2020-02-09	Pediatrics	bronchopneumonia	Unknown				None
SZ099	M	1	sp	2020-02-11	Pediatrics	bronchopneumonia	Unknown				None
SZ100	M	<1	sp	2020-02-21	Pediatrics	bronchopneumonia	Unknown				None
SZ101	M	1	sp	2020-01-27	Pediatrics	bronchopneumonia	cephalosporin				None
SZ102	F	<1	sp	2020-01-28	Pediatrics	bronchopneumonia	Unknown				None
SZ103	M	<1	sp	2020-01-28	Pediatrics	bronchopneumonia	roxithromycin				None
SZ104	F	<1	sp	2020-01-29	Pediatrics	bronchopneumonia	Unknown				None
SZ105	F	2	sp	2020-01-29	Pediatrics	bronchopneumonia	amoxicillin/clavulanic acid				None
SZ106	F	<1	sp	2020-01-29	Pediatrics	bronchopneumonia	azithromycin				None
SZ107	M	<1	sp	2020-01-29	Pediatrics	bronchopneumonia	Unknown				None
SZ108	F	4	sp	2020-01-31	Pediatrics	bronchopneumonia	Unknown				None
SZ109	F	3	csf	2020-12-06	Pediatrics	intracranial infection	ceftriaxone				ceftriaxone	vancomycin
SZ110	M	1	sp	2019-12-28	Pediatrics	bronchopneumonia	azithromycin				None
SZ111	F	2	sp	2019-12-29	Pediatrics	bronchopneumonia	Unknown				None
SZ112	M	3	sp	2019-12-30	Pediatrics	bronchopneumonia	roxithromycin				None
SZ113	F	1	sp	2019-12-30	Pediatrics	bronchopneumonia	azithromycin	ceftriaxone			None
SZ114	M	<1	sp	2019-12-30	Pediatrics	bronchopneumonia	erythrocin	cephalosporin	azithromycin		None
SZ115	F	4	sp	2019-12-30	Pediatrics	influenza	ceftriaxone				None
SZ116	M	4	sp	2019-12-31	Pediatrics	bronchopneumonia	ceftriaxone	azithromycin			None
SZ117	M	<1	sp	2019-12-31	Pediatrics	bronchopneumonia	Unknown				None
SZ118	F	3	sp	2019-12-31	Pediatrics	bronchopneumonia	amoxicillin/clavulanic acid				amoxicillin/clavulanate
SZ119	M	1	sp	2019-12-31	Pediatrics	bronchopneumonia	roxithromycin				None
SZ120	M	<1	sp	2019-11-25	Pediatrics	bronchopneumonia	azithromycin				None
SZ121	F	1	sp	2019-11-25	Pediatrics	bronchopneumonia	azithromycin				azithromycin
SZ122	F	3	sp	2019-11-26	Pediatrics	bronchopneumonia	azithromycin				None
SZ123	M	2	sp	2019-11-26	Pediatrics	bronchopneumonia	azithromycin				azithromycin
SZ124	M	7	sp	2019-11-27	Pediatrics	bronchopneumonia	azithromycin				azithromycin
SZ125	M	<1	sp	2019-11-28	Pediatrics	bronchopneumonia	Unknown				None
SZ126	F	1	sp	2019-11-30	Pediatrics	pneumonia	Unknown				azithromycin
SZ127	M	2	sp	2019-11-30	Pediatrics	bronchopneumonia	Unknown				None
SZ128	M	1	sp	2019-11-30	Pediatrics	bronchopneumonia	Unknown				None
SZ129	M	1	sp	2019-11-30	Pediatrics	bronchopneumonia	azithromycin				azithromycin
SZ130	M	3	sp	2019-10-29	Pediatrics	bronchopneumonia	azithromycin				azithromycin
SZ131	M	3	sp	2019-10-30	Pediatrics	bronchopneumonia	Unknown				None
SZ132	M	1	sp	2019-10-30	Pediatrics	bronchopneumonia	Unknown				ceftriaxone
SZ133	F	1	sp	2019-10-30	Pediatrics	fever of unknown origin	Unknown				None
SZ134	M	3	sp	2019-10-30	Pediatrics	bronchopneumonia	ceftriaxone	azithromycin			‭ceftriaxone	‭azithromycin
SZ135	M	3	sp	2019-10-30	Pediatrics	bronchopneumonia	Unknown				ceftriaxone
SZ136	M	2	sp	2019-10-31	Pediatrics	bronchopneumonia	Unknown				None
SZ137	M	<1	sp	2019-10-31	Pediatrics	bronchopneumonia	Unknown				None
SZ138	F	2	sp	2019-09-24	Pediatrics	bronchopneumonia	Unknown				None
SZ139	M	<1	sp	2019-09-25	Pediatrics	bronchopneumonia	Unknown				None
SZ140	F	1	sp	2019-09-26	Pediatrics	pneumonia	azithromycin				azithromycin
SZ141	M	4	sp	2019-09-26	Pediatrics	bronchopneumonia	amoxicillin/clavulanic acid	ceftriaxone			ceftriaxone
SZ142	F	1	sp	2019-09-27	Pediatrics	bronchopneumonia	Unknown				azithromycin	ceftriaxone
SZ143	M	2	sp	2019-09-27	Pediatrics	bronchopneumonia	Unknown				None
SZ144	F	<1	sp	2019-09-28	Pediatrics	bronchopneumonia	Unknown				cefixime
SZ145	F	4	sp	2019-09-28	Pediatrics	bronchopneumonia	azithromycin	ceftriaxone			azithromycin	ceftriaxone
SZ146	M	4	sp	2019-09-28	Pediatrics	bronchopneumonia	ceftriaxone				ceftriaxone
SZ147	M	1	sp	2019-09-28	Pediatrics	bronchopneumonia	Unknown				None
SZ148	F	5	sp	2019-08-27	Pediatrics	bronchopneumonia	azithromycin				None
SZ149	F	<1	sp	2019-08-28	Pediatrics	bronchopneumonia	azithromycin				azithromycin
SZ150	F	2	sp	2019-08-28	Pediatrics	bronchopneumonia	azithromycin				azithromycin
SZ151	M	<1	sp	2019-08-30	Pediatrics	bronchopneumonia	azithromycin	cefpodoxime			None
SZ152	M	1	sp	2019-08-30	Pediatrics	bronchopneumonia	amoxicillin/clavulanic acid				None
SZ153	M	2	sp	2019-08-30	Pediatrics	bronchopneumonia	ceftriaxone				ceftriaxone	azithromycin
SZ154	M	3	sp	2019-08-31	Pediatrics	bronchopneumonia	azithromycin				azithromycin
SZ155	M	<1	sp	2019-08-31	Pediatrics	bronchopneumonia	ceftriaxone				ceftriaxone
SZ156	F	1	sp	2019-08-31	Pediatrics	bronchopneumonia	cefixime				azithromycin
SZ157	M	3	sp	2019-08-31	Pediatrics	bronchopneumonia	Unknown				None
SZ158	M	<1	sp	2019-07-23	Pediatrics	bronchopneumonia	ceftriaxone				ceftriaxone
SZ159	F	1	sp	2019-07-24	Pediatrics	bronchopneumonia	Unknown				None
SZ160	M	6	sp	2019-07-26	Pediatrics	bronchopneumonia	azithromycin	ceftriaxone			aztreonam	vancomycin	azithromycin
SZ161	F	3	sp	2019-07-26	Pediatrics	bronchopneumonia	cefaclor				azithromycin
SZ162	M	1	sp	2019-07-27	Pediatrics	bronchitis	cefixime	cefalotHaemophilus influenzae	erythrocin	azithromycin	amoxicillin/clavulanate
SZ163	M	1	sp	2019-07-27	Pediatrics	bronchopneumonia	ceftriaxone				ceftriaxone
SZ164	M	1	sp	2019-07-30	Pediatrics	bronchitis	Unknown				None
SZ165	F	3	sp	2019-07-31	Pediatrics	bronchopneumonia	azithromycin	cefixime	ceftriaxone		ceftriaxone	azithromycin
SZ166	F	<1	sp	2019-07-31	Pediatrics	bronchopneumonia	Unknown				None
SZ167	F	<1	sp	2019-07-31	Pediatrics	bronchopneumonia	azithromycin				None
SZ168	M	8	sp	2019-06-18	Pediatrics	pneumonia	azithromycin				None
SZ169	M	<1	sp	2019-06-25	Pediatrics	bronchopneumonia	azithromycin				None
SZ170	M	5	sp	2019-06-25	Pediatrics	bronchopneumonia	roxithromycin	azithromycin			azithromycin
SZ171	M	2	sp	2019-06-25	Pediatrics	bronchitis	azithromycin	erythrocin			azithromycin
SZ172	M	1	sp	2019-06-26	Pediatrics	pneumonia	ceftriaxone	vancomycin			ceftriaxone	vancomycin	piperacillin/tazobactam
SZ173	M	<1	sp	2019-06-26	Pediatrics	bronchopneumonia	cefixime				None
SZ174	F	2	sp	2019-06-27	Pediatrics	bronchopneumonia	Unknown				amoxicillin/clavulanate
SZ175	M	<1	sp	2019-06-28	Pediatrics	bronchopneumonia	roxithromycin				None
SZ176	F	4	sp	2019-06-29	Pediatrics	bronchopneumonia	azithromycin	amoxicillin/clavulanate			azithromycin
SZ177	M	2	sp	2019-06-29	Pediatrics	bronchopneumonia	Unknown				None
SZ178	F	2	sp	2019-06-29	Pediatrics	bronchopneumonia	Unknown				None
SZ179	F	4	sp	2019-05-17	Pediatrics	fever of unknown origin, influenza	cephalosporin				None
SZ181	F	5	sp	2019-05-24	Pediatrics	bronchopneumonia	ceftriaxone				ceftriaxone
SZ182	M	<1	sp	2019-05-24	Pediatrics	bronchopneumonia	roxithromycin				None
SZ183	M	1	sp	2019-05-24	Pediatrics	bronchopneumonia	Unknown				None
SZ184	M	3	sp	2019-05-24	Pediatrics	bronchitis	Unknown				None
SZ185	F	4	sp	2019-05-25	Pediatrics	bronchitis	Unknown				None
SZ186	M	1	sp	2019-05-27	Pediatrics	bronchopneumonia	erythrocin	amoxicillin/clavulanate			amoxicillin/clavulanate
SZ187	M	2	sp	2019-05-29	Pediatrics	bronchopneumonia	Unknown				None
SZ188	M	<1	sp	2019-05-29	Pediatrics	bronchopneumonia	ceftriaxone				ceftriaxone
SZ189	M	<1	sp	2019-04-26	Pediatrics	pneumonia	cephalosporin				None
SZ190	M	1	sp	2019-04-27	Pediatrics	bronchopneumonia	Unknown				None
SZ191	M	1	sp	2019-04-27	Pediatrics	bronchopneumonia	ceftriaxone	azithromycin			ceftriaxone	azithromycin
SZ192	M	1	sp	2019-04-27	Pediatrics	bronchopneumonia	azithromycin	amoxicillin			None
SZ193	F	<1	sp	2019-04-27	Pediatrics	bronchopneumonia	Unknown				None
SZ194	M	1	sp	2019-04-29	Pediatrics	bronchopneumonia	Unknown				None
SZ195	F	<1	sp	2019-04-29	Pediatrics	bronchopneumonia	piperacillin/sulbactam	ceftriaxone			ceftriaxone
SZ196	F	1	sp	2019-04-29	Pediatrics	bronchopneumonia	cefaclor				None
SZ197	F	<1	sp	2019-04-29	Pediatrics	bronchopneumonia	azithromycin				azithromycin
SZ198	F	3	sp	2019-04-30	Pediatrics	bronchopneumonia	ceftriaxone				ceftriaxone
SZ199	M	3	sp	2019-04-30	Pediatrics	bronchopneumonia	Unknown				None
SZ200	M	<1	sp	2019-03-30	Pediatrics	bronchopneumonia	Unknown				None
SZ201	F	1	sp	2019-03-29	Pediatrics	bronchopneumonia	ceftriaxone				ceftriaxone
SZ202	F	4	sp	2019-03-29	Pediatrics	bronchopneumonia	Unknown				amoxicillin/clavulanate
SZ203	F	<1	sp	2019-03-31	Pediatrics	bronchopneumonia	Unknown				None
SZ204	M	<1	sp	2019-03-31	Pediatrics	bronchopneumonia	Unknown				None
SZ205	F	4	sp	2019-03-31	Pediatrics	bronchopneumonia	Unknown				None
SZ208	M	<1	sp	2019-03-31	Pediatrics	bronchopneumonia	ceftriaxone				ceftriaxone
SZ209	F	2	bl	2019-10-26	Pediatrics	bronchopneumonia	azithromycin	erythrocin	amoxicillin/clavulanate		amoxicillin/clavulanate
SZ210	M	1	bl	2019-12-04	Pediatrics	bronchopneumonia	ceftriaxone	vancomycin			ceftriaxone	vancomycin	amoxicillin/clavulanate
SZ211	M	3	bl	2019-12-23	Pediatrics	bronchopneumonia	Unknown				ceftriaxone
SZ212	F	3	sp	2018-11-22	Pediatrics	bronchopneumonia	azithromycin				azithromycin
SZ213	F	<1	sp	2018-11-23	Pediatrics	bronchopneumonia	Unknown				None
SZ214	F	<1	sp	2018-11-24	Pediatrics	bronchopneumonia	azithromycin				None
SZ215	M	1	sp	2018-11-24	Pediatrics	bronchopneumonia	azithromycin				None
SZ216	F	1	sp	2018-11-24	Pediatrics	bronchopneumonia	Unknown				None
SZ217	M	2	sp	2018-11-25	Pediatrics	bronchopneumonia	azithromycin				None
SZ218	M	<1	sp	2018-11-26	Pediatrics	bronchopneumonia	cefaclor	ceftriaxone			ceftriaxone
SZ219	M	1	sp	2018-11-26	Pediatrics	bronchopneumonia	Unknown				None
SZ220	M	3	sp	2018-10-22	Pediatrics	bronchial asthma	azithromycin				azithromycin
SZ221	M	2	sp	2018-10-22	Pediatrics	bronchopneumonia	Unknown				None
SZ222	F	<1	sp	2018-10-22	Pediatrics	bronchopneumonia	erythrocin				cefixime
SZ223	M	<1	sp	2018-10-26	Pediatrics	bronchopneumonia	Unknown				None
SZ224	M	<1	sp	2018-10-28	Pediatrics	bronchopneumonia	ceftriaxone				ceftriaxone
SZ225	M	<1	sp	2018-10-30	Pediatrics	bronchopneumonia	Unknown				None
SZ226	M	<1	sp	2018-10-30	Pediatrics	bronchopneumonia	ceftriaxone				ceftriaxone
SZ227	F	1	sp	2018-10-31	Pediatrics	bronchopneumonia	azithromycin				azithromycin
SZ228	M	3	sp	2018-10-31	Pediatrics	bronchopneumonia	cephalosporin	azithromycin			azithromycin	ceftriaxone
SZ229	M	<1	sp	2018-10-31	Pediatrics	bronchopneumonia	cefixime				ceftriaxone
SZ230	M	<1	sp	2018-10-31	Pediatrics	pneumonia	azithromycin	ceftriaxone			ceftriaxone
SZ231	M	1	sp	2018-10-31	Pediatrics	pneumonia	Unknown				None
SZ232	M	2	sp	2018-09-26	Pediatrics	bronchopneumonia	Unknown				None
SZ233	F	2	sp	2018-09-27	Pediatrics	bronchopneumonia	azithromycin				azithromycin
SZ234	M	<1	sp	2018-09-27	Pediatrics	bronchopneumonia	Unknown				None
SZ235	M	4	sp	2018-09-27	Pediatrics	bronchopneumonia	ceftriaxone				ceftriaxone
SZ236	M	3	sp	2018-09-27	Pediatrics	bronchopneumonia	azithromycin				azithromycin
SZ237	M	<1	sp	2018-09-27	Pediatrics	bronchopneumonia	azithromycin				azithromycin
SZ238	M	2	sp	2018-09-28	Pediatrics	bronchopneumonia	Unknown				None
SZ239	F	<1	sp	2018-09-28	Pediatrics	bronchopneumonia	azithromycin				azithromycin
SZ240	F	<1	sp	2018-09-29	Pediatrics	bronchopneumonia	Unknown				None
SZ241	F	2	sp	2018-09-29	Pediatrics	fever of unknown origin	‭ceftriaxone				ceftriaxone
SZ242	M	1	sp	2018-09-30	Pediatrics	bronchopneumonia	azithromycin	ceftriaxone			piperacillin/sulbactam	azithromycin
SZ243	M	3	sp	2018-09-30	Pediatrics	bronchopneumonia	ceftriaxone	azithromycin			ceftriaxone
SZ244	M	1	sp	2018-09-30	Pediatrics	bronchopneumonia	azithromycin				None
SZ245	M	<1	sp	2018-09-30	Pediatrics	bronchopneumonia	Unknown				None
SZ246	F	<1	sp	2018-09-30	Pediatrics	bronchopneumonia	roxithromycin	azithromycin			azithromycin
SZ247	M	2	sp	2018-09-30	Pediatrics	bronchopneumonia, hand-foot-and-mouth disease	azithromycin				None
SZ248	M	<1	sp	2018-08-21	Pediatrics	bronchopneumonia	Unknown				None
SZ249	M	<1	sp	2018-08-22	Pediatrics	bronchopneumonia	azithromycin				None
SZ250	F	<1	sp	2018-08-23	Pediatrics	bronchopneumonia	Unknown				None
SZ251	M	<1	sp	2018-08-23	Pediatrics	bronchopneumonia	azithromycin				azithromycin	ceftriaxone
SZ252	F	1	sp	2018-08-24	Pediatrics	cyanosis	ceftriaxone				ceftriaxone	oxacillin
SZ253	M	1	sp	2018-08-25	Pediatrics	bronchopneumonia	Unknown				None
SZ254	M	<1	sp	2018-08-27	Pediatrics	bronchopneumonia	Unknown				None
SZ255	F	<1	sp	2018-08-27	Pediatrics	bronchopneumonia	azithromycin				azithromycin
SZ256	M	<1	sp	2018-08-28	Pediatrics	bronchopneumonia	Unknown				None
SZ257	M	2	sp	2018-08-28	Pediatrics	bronchopneumonia	ceftriaxone	amoxicillin/clavulanate			amoxicillin/clavulanate	mupirocin
SZ258	F	1	sp	2018-08-28	Pediatrics	bronchopneumonia	Unknown				None
SZ259	F	1	sp	2018-08-29	Pediatrics	bronchopneumonia	Unknown				None
SZ260	F	<1	sp	2018-08-31	Pediatrics	bronchitis	Unknown				None
SZ261	F	<1	sp	2018-08-31	Pediatrics	bronchopneumonia	cefradine	azithromycin			None
SZ262	F	5	sp	2018-08-31	Pediatrics	bronchopneumonia	azithromycin				azithromycin	ceftriaxone
SZ263	M	<1	sp	2018-07-27	Pediatrics	bronchopneumonia	ceftriaxone				None
SZ264	M	1	sp	2018-07-28	Pediatrics	bronchopneumonia	Unknown				None
SZ265	M	<1	sp	2018-07-29	Pediatrics	bronchopneumonia	Unknown				mupirocin
SZ266	F	<1	sp	2018-07-29	Pediatrics	bronchopneumonia	azithromycin				azithromycin	ceftriaxone
SZ267	M	<1	sp	2018-07-30	Pediatrics	bronchopneumonia	azithromycin	ceftriaxone			ceftriaxone
SZ268	M	1	sp	2018-07-30	Pediatrics	bronchopneumonia	Unknown				ceftriaxone
SZ269	F	2	sp	2018-07-30	Pediatrics	bronchopneumonia	Unknown				None
SZ270	M	1	sp	2018-07-31	Pediatrics	bronchopneumonia	azithromycin				azithromycin
SZ271	M	2	sp	2018-07-31	Pediatrics	bronchopneumonia	amoxicillin/clavulanic acid				ceftriaxone	azithromycin
SZ272	M	3	sp	2018-07-31	Pediatrics	bronchopneumonia	azithromycin				azithromycin
SZ273	F	1	sp	2018-07-31	Pediatrics	bronchopneumonia	Unknown				None
SZ274	M	1	sp	2018-07-31	Pediatrics	bronchopneumonia	azithromycin				azithromycin
SZ275	M	1	sp	2018-06-26	Pediatrics	bronchopneumonia	Unknown				None
SZ276	M	<1	sp	2018-06-26	Pediatrics	bronchopneumonia	Unknown				None
SZ277	M	1	sp	2018-06-27	Pediatrics	bronchopneumonia	azithromycin	amoxicillin/clavulanate			azithromycin	amoxicillin/clavulanate
SZ278	F	1	sp	2018-06-27	Pediatrics	bronchopneumonia	Unknown				ceftriaxone
SZ279	M	1	sp	2018-06-29	Pediatrics	bronchopneumonia	Unknown				None
SZ280	M	<1	sp	2018-06-29	Pediatrics	laryngeal bronchitis	Unknown				None
SZ281	M	1	sp	2018-06-29	Pediatrics	bronchopneumonia	azithromycin	ceftriaxone			ceftriaxone
SZ282	F	2	sp	2018-06-29	Pediatrics	fever of unknown origin	erythrocin				None
SZ283	M	5	sp	2018-06-30	Pediatrics	tonsillitis	cefaclor				None
SZ284	F	1	sp	2018-06-30	Pediatrics	bronchopneumonia	azithromycin				azithromycin	erythrocin	ceftriaxone
SZ285	F	<1	sp	2018-05-23	Pediatrics	bronchopneumonia	Unknown				ceftriaxone
SZ286	M	1	sp	2018-05-23	Pediatrics	bronchopneumonia	aztreonam				aztreonam	vancomycin
SZ287	M	<1	sp	2018-05-23	Pediatrics	pneumonia	ceftriaxone				ceftriaxone
SZ288	F	3	BALF	2018-05-23	Pediatrics	bronchopneumonia	roxithromycin	azithromycin			amoxicillin/clavulanate
SZ289	F	1	sp	2018-05-25	Pediatrics	bronchitis	ceftriaxone				ceftriaxone
SZ290	M	<1	sp	2018-05-25	Pediatrics	bronchopneumonia	Unknown				ceftriaxone
SZ291	M	<1	sp	2018-05-26	Pediatrics	bronchopneumonia	azithromycin				azithromycin
SZ292	F	<1	sp	2018-05-26	Pediatrics	bronchopneumonia	Unknown				None
SZ293	F	3	sp	2018-05-28	Pediatrics	bronchopneumonia	ceftriaxone				ceftriaxone
SZ294	F	2	sp	2018-05-30	Pediatrics	bronchopneumonia	azithromycin	aztreonam			aztreonam
SZ295	F	<1	sp	2018-04-26	Pediatrics	bronchopneumonia	ceftriaxone				ceftriaxone
SZ296	F	<1	sp	2018-04-26	Pediatrics	bronchopneumonia	ceftriaxone				ceftriaxone
SZ297	M	<1	sp	2018-04-27	Pediatrics	bronchopneumonia	Unknown				None
SZ298	M	<1	sp	2018-04-28	Pediatrics	pneumonia	ceftriaxone				ceftriaxone
SZ299	M	2	sp	2018-04-28	Pediatrics	bronchopneumonia	cefotiam	azithromycin			None
SZ300	M	1	sp	2018-04-28	Pediatrics	bronchopneumonia	erythrocin	ceftriaxone			None
SZ301	F	1	sp	2018-04-28	Pediatrics	bronchopneumonia	Unknown				None
SZ302	F	1	sp	2018-04-29	Pediatrics	bronchopneumonia	Unknown				None
SZ303	F	1	sp	2018-04-29	Pediatrics	bronchopneumonia	ceftriaxone				ceftriaxone
SZ304	M	<1	sp	2018-04-30	Pediatrics	bronchopneumonia	amoxicillin/clavulanic acid				amoxicillin/clavulanate
SZ305	M	<1	sp	2018-03-27	Pediatrics	bronchopneumonia	Unknown				None
SZ306	M	<1	sp	2018-03-27	Pediatrics	bronchopneumonia	ceftriaxone				ceftriaxone
SZ307	F	<1	sp	2018-03-29	Pediatrics	bronchopneumonia	cephalosporin				ceftriaxone
SZ308	M	<1	sp	2018-03-29	Pediatrics	bronchopneumonia	ceftriaxone				None
SZ309	M	3	sp	2018-03-30	Pediatrics	bronchopneumonia	cefuroxime				azithromycin
SZ310	M	2	sp	2018-03-30	Pediatrics	bronchopneumonia	Unknown				None
SZ311	M	<1	sp	2018-03-30	Pediatrics	bronchopneumonia	Unknown				None
SZ312	F	<1	sp	2018-03-31	Pediatrics	bronchopneumonia	Unknown				azithromycin	ceftriaxone
SZ313	M	1	sp	2018-03-31	Pediatrics	bronchopneumonia	azithromycin				ceftriaxone
SZ314	F	3	sp	2018-02-25	Pediatrics	bronchopneumonia	azithromycin				azithromycin
SZ315	F	2	sp	2018-02-26	Pediatrics	bronchopneumonia	Unknown				None
SZ316	M	1	sp	2018-02-27	Pediatrics	bronchopneumonia	azithromycin	cefoxitin	roxithromycin		None
SZ317	F	1	sp	2018-02-26	Pediatrics	bronchopneumonia	ceftriaxone				ceftriaxone
SZ318	M	<1	sp	2018-02-27	Pediatrics	bronchopneumonia	Unknown				None
SZ319	F	1	sp	2018-02-27	Pediatrics	bronchopneumonia	ceftriaxone				ceftriaxone
SZ320	F	3	sp	2018-02-28	Pediatrics	bronchopneumonia	Unknown				None
SZ321	F	5	sp	2018-02-28	Pediatrics	chronic cough	azithromycin				azithromycin
SZ322	F	<1	sp	2018-01-28	Pediatrics	bronchopneumonia	Unknown				None
SZ323	M	4	sp	2018-01-28	Pediatrics	bronchopneumonia	amoxicillin/clavulanic acid				amoxicillin/clavulanate
SZ324	M	<1	sp	2018-01-28	Pediatrics	bronchopneumonia	azithromycin				azithromycin
SZ325	M	2	sp	2018-01-30	Pediatrics	bronchopneumonia	ceftriaxone				ceftriaxone
SZ326	M	1	sp	2018-01-30	Pediatrics	bronchopneumonia	cefuroxime	azithromycin			azithromycin
SZ327	M	1	sp	2018-01-30	Pediatrics	bronchopneumonia	Unknown				ceftriaxone
SZ328	F	1	sp	2018-01-30	Pediatrics	bronchitis	Unknown				ceftriaxone
SZ329	M	1	sp	2018-01-30	Pediatrics	bronchopneumonia	Unknown				None
SZ330	M	1	sp	2018-01-31	Pediatrics	bronchopneumonia	roxithromycin	azithromycin			ceftriaxone
SZ331	F	<1	sp	2018-01-31	Pediatrics	bronchopneumonia	amoxicillin/clavulanic acid	ceftriaxone			ceftriaxone
SZ332	M	1	bl	2018-07-30	Pediatrics	bronchopneumonia	meropenem	vancomycin			meropenem	vancomycin
